# Supplementary material for: Intestinal Microbiota Composition of Interleukin-10 Deficient C57BL/6J Mice and Susceptibility to Helicobacter hepaticus-Induced Colitis
Source: PLoS One. 2013 Aug 9;8(8):e70783. doi: 10.1371/journal.pone.0070783 (PMC3739778; doi:10.1371/journal.pone.0070783)
Supplement: Table S1 — Genera as identified by RDP classifier, including distribution among individual samples. (XLS) [file pone.0070783.s002.xls]

## Sheet: Table S1
Domain	Phylum	Class	Order	Family	Genus	Number of Sequences	MIT cecum mouse1	MIT cecum mouse2	MIT cecum mouse3	MIT cecum mouse4	MIT cecum mouse5	MIT cecum mouse6	MIT cecum mouse7	MIT cecum mouse8	MIT colon mouse1	MIT colon mouse2	MIT colon mouse3	MIT colon mouse4	MIT colon mouse5	MIT colon mouse6	MIT colon mouse7	MIT colon mouse8	MHH2009 cecum mouse1	MHH2009 cecum mouse2	MHH2009 cecum mouse3	MHH2009 cecum mouse4	MHH2009 cecum mouse5	MHH2009 cecum mouse6	MHH2009 cecum mouse7	MHH2009 cecum mouse8	MHH2009 colon mouse1	MHH2009 colon mouse2	MHH2009 colon mouse3	MHH2009 colon mouse4	MHH2009 colon mouse5	MHH2009 colon mouse6	MHH2009 colon mouse7	MHH2009 colon mouse8	MHH2011 cecum mouse1	MHH2011 cecum mouse2	MHH2011 cecum mouse3	MHH2011 cecum mouse4	MHH2011 cecum mouse5	MHH2011 cecum mouse6	MHH2011 cecum mouse7	MHH2011 cecum mouse8
Bacteria	Actinobacteria	Actinobacteria	Actinomycetales	Microbacteriaceae	Curtobacterium	1									1
Bacteria	Actinobacteria	Actinobacteria	Actinomycetales	Propionibacteriaceae	Propionibacterium	3																2																							1
Bacteria	Actinobacteria	Actinobacteria	Coriobacteriales	Coriobacteriaceae	Asaccharobacter	17	3					3	2						4	1	1												3
Bacteria	Actinobacteria	Actinobacteria	Coriobacteriales	Coriobacteriaceae	Enterorhabdus	16		1			2			1		1	4	1	1		5
Bacteria	Actinobacteria	Actinobacteria	Coriobacteriales	Coriobacteriaceae	Olsenella	7			1			1				3		1		1
Bacteria	Bacteroidetes	Bacteroidia	Bacteroidales	Bacteroidaceae	Bacteroides	11637	267	155	194	115	187	129	217	102	108	66	106	138	89	105	78	116	217	588	438	353	359	563	728	561	39	258	249	262	78	176	100	132	574	410	612	168	300	335	1076	889
Bacteria	Bacteroidetes	Bacteroidia	Bacteroidales	Rikenellaceae	Alistipes	871	28	49	43	24	69	29	51	14	12	30	18	12	29	62	42	9	5	44	23	25	16	57	79	38		2	7	14	3	10	9	8	2	3		2				3
Bacteria	Bacteroidetes	Bacteroidia	Bacteroidales	Porphyromonadaceae	Odoribacter	357	22	26	27	12	28	23	39	5	15	34	16	9	18	26	48	9
Bacteria	Bacteroidetes	Bacteroidia	Bacteroidales	Porphyromonadaceae	Parabacteroides	429	3	4	9	8	2	11	17	1	10	5	2	11	2	1	7	3																	99	79	45	50	6	6	24	24
Bacteria	Bacteroidetes	Bacteroidia	Bacteroidales	Prevotellaceae	Prevotella	7			1		1						1				1																		1	1		1
Bacteria	Bacteroidetes	Bacteroidia	Bacteroidales	Porphyromonadaceae	Barnesiella	84							3																										14	2	3	19	9	3	10	21
Bacteria	Bacteroidetes	Bacteroidia	Bacteroidales	Porphyromonadaceae	Tannerella	1																																			1
Bacteria	Bacteroidetes	Bacteroidia	Bacteroidales	Prevotellaceae	Xylanibacter	3																																				2	1
Bacteria	Bacteroidetes	Flavobacteria	Flavobacteriales	Flavobacteriaceae	Cloacibacterium	3																			1								1			1
Bacteria	Bacteroidetes	Flavobacteria	Flavobacteriales	Flavobacteriaceae	Chryseobacterium	1																																						1
Bacteria	Deferribacteres	Deferribacteres	Deferribacterales	Deferribacteraceae	Mucispirillum	5557		1			231	260	164	292					192	129	5	33																	472	74	619	271	588	602	705	919
Bacteria	Firmicutes	Bacilli	Bacillales	Bacillales_Incertae Sedis XI	Gemella	1																																			1
Bacteria	Firmicutes	Bacilli	Lactobacillales	Lactobacillaceae	Lactobacillus	422	1	15	4	2	31	17	4	13	9	41	43	22	55	31	61	19	1	4	3	3				3					2	2		2	3	1	1	3		9	3	14
Bacteria	Firmicutes	Clostridia	Clostridiales	Ruminococcaceae	Oscillibacter	4724	18	48	20	12	30	67	95	19	21	34	30	50	47	100	92	37	164	156	256	209	123	238	197	126	101	133	283	272	87	241	132	48	227	251	43	218	90	59	169	181
Bacteria	Firmicutes	Clostridia	Clostridiales	Ruminococcaceae	Anaerotruncus	326	6	1	5	4	10	5	2	4		3	2	2	2	3	4	8	5	19	30	14	26	11	14	4	3	15	8	6	4	11	1	3	8	9	1	21	13	7	9	23
Bacteria	Firmicutes	Clostridia	Clostridiales	Lachnospiraceae	Syntrophococcus	103	3	2	1	8				1	1		2	3				2	1			1	2		1	2	3	1	3				1		12	15	5	27		3	2	1
Bacteria	Firmicutes	Clostridia	Clostridiales	Lachnospiraceae	Clostridium XlVa	531	1	5	1	5		6		12	5		9	6	3	11	5	12	5	13	10	8	15	11	13	8	3	13	10	19	10	8	18	5	36	30	13	30	20	27	87	38
Bacteria	Firmicutes	Clostridia	Clostridiales	Lachnospiraceae	Lachnospiracea_incertae_sedis	285	6	22	7	5			8	5	7	28	5	15	1	17	7	1	1	1	5	3		1	5	9		1	3	8	1	2	2	2	10	11	9	16	3	10	21	27
Bacteria	Firmicutes	Clostridia	Clostridiales	Ruminococcaceae	Pseudoflavonifractor	632	6	5	10	2	5	7	5	2	8	14	15	11	5	9	5	6	17	38	19	25	16	41	16	14	7	26	20	30	13	58	8	11	21	23	9	23	4	13	42	23
Bacteria	Firmicutes	Clostridia	Clostridiales	Lachnospiraceae	Clostridium XlVb	297	6		16	14	3	13	6	5	36	5	26	31	8	18	7	7		15	5	2	3	2	21	7	3	1	1	4	1	7	1	2	3	2	2	6		4	2	2
Bacteria	Firmicutes	Clostridia	Clostridiales	Lachnospiraceae	Butyrivibrio	156		3	4	9	3		2	3		2	7	8	1	2		10	2	7	9	1	2	1	1	1	2	7	6	9	1		8	2	23	6	3	2	1	5	2	1
Bacteria	Firmicutes	Clostridia	Clostridiales	Ruminococcaceae	Flavonifractor	220		3			5	3	2	4	5	1		3	2	1	5	4	4	15	11	1	12	18	13	22		2	1	1	2	3	1	2	4	5	5	12		6	19	23
Bacteria	Firmicutes	Clostridia	Clostridiales	Lachnospiraceae	Marvinbryantia	343		24	2	4	2	4	2	1	1	7	15	11	3	5	14	7	11	12	7	24	36	29	9	21	2	11	16	10	1	33	5	11		1				2
Bacteria	Firmicutes	Clostridia	Clostridiales	Ruminococcaceae	Butyricicoccus	475		1	18	3	14	9					8	12	24	4		1	2	31	1		15	52	18	27	2	35	1		15	51	25	3	13	4	9	7	4	15	30	21
Bacteria	Firmicutes	Clostridia	Clostridiales	Lachnospiraceae	Dorea	105		1			3	11	23	3			3	1	3	23	8	17		4									1	1			2								1
Bacteria	Firmicutes	Clostridia	Clostridiales	Ruminococcaceae	Acetanaerobacterium	172			1	6		1	4	1	2	1		11	1		5	1	6	21	17	10	4	5	4	2	8	8	12	28		7	2			2		2
Bacteria	Firmicutes	Clostridia	Clostridiales	Clostridiales_Incertae Sedis XIII	Anaerovorax	21			1		3								1	1	2	1														1			2			2		4		3
Bacteria	Firmicutes	Clostridia	Clostridiales	Ruminococcaceae	Clostridium IV	44			1	1						1	2						1	3	1	1			3	8	1	8		1				1	2	1	3			3		2
Bacteria	Firmicutes	Clostridia	Clostridiales	Lachnospiraceae	Roseburia	37			1	1	2	1							2		1	1	2	2			2	4	3	5					1	3	5	1
Bacteria	Firmicutes	Clostridia	Clostridiales	Lachnospiraceae	Blautia	14				1			1							1						1			1					2			1	1			1				2	2
Bacteria	Firmicutes	Clostridia	Clostridiales	Ruminococcaceae	Ruminococcus	54				1	4	9	8	1				5		5	5	5						1	1	5							2	2
Bacteria	Firmicutes	Clostridia	Clostridiales	Clostridiaceae 1	Clostridium sensu stricto	9				1								7	1
Bacteria	Firmicutes	Clostridia	Clostridiales	Peptococcaceae 1	Peptococcus	1												1
Bacteria	Firmicutes	Clostridia	Clostridiales	Lachnospiraceae	Coprococcus	7														1	1				1							1						2			1
Bacteria	Firmicutes	Clostridia	Clostridiales	Lachnospiraceae	Parasporobacterium	1																		1
Bacteria	Firmicutes	Clostridia	Clostridiales	Clostridiales_Incertae Sedis XIII	Mogibacterium	1																								1
Bacteria	Firmicutes	Clostridia	Clostridiales	Lachnospiraceae	Acetitomaculum	1																											1
Bacteria	Firmicutes	Clostridia	Clostridiales	Eubacteriaceae	Anaerofustis	1																												1
Bacteria	Firmicutes	Clostridia	Clostridiales	Lachnospiraceae	Anaerostipes	10																																	2	6		1	1
Bacteria	Firmicutes	Clostridia	Clostridiales	Peptostreptococcaceae	Clostridium XI	1																																							1
Bacteria	Firmicutes	Erysipelotrichia	Erysipelotrichales	Erysipelotrichaceae	Clostridium XVIII	235	2	1		15	5	6	7	1	2		1	33	13	4	6	5	5	10	12	14	1	6	3	6		3	10	16		10	4	1	4	1	4	4	1		10	9
Bacteria	Firmicutes	Erysipelotrichia	Erysipelotrichales	Erysipelotrichaceae	Turicibacter	15				2	1			1				10	1
Bacteria	Firmicutes	Erysipelotrichia	Erysipelotrichales	Erysipelotrichaceae	Erysipelotrichaceae_incertae_sedis	2														1																					1
Bacteria	Firmicutes	Erysipelotrichia	Erysipelotrichales	Erysipelotrichaceae	Holdemania	8																	2						2			1								1					2
Bacteria	Firmicutes	Erysipelotrichia	Erysipelotrichales	Erysipelotrichaceae	Coprobacillus	6																			2		1			2				1
Bacteria	OD1				OD1_genera_incertae_sedis	1										1
Bacteria	Proteobacteria	Alphaproteobacteria	Rhizobiales	Bradyrhizobiaceae	Bradyrhizobium	1									1
Bacteria	Proteobacteria	Alphaproteobacteria	Rhizobiales	Brucellaceae	Ochrobactrum	2																																						1	1
Bacteria	Proteobacteria	Alphaproteobacteria	Rhizobiales	Hyphomicrobiaceae	Gemmiger	1																																								1
Bacteria	Proteobacteria	Alphaproteobacteria	Sphingomonadales	Sphingomonadaceae	Sphingomonas	1							1
Bacteria	Proteobacteria	Betaproteobacteria	Burkholderiales	Sutterellaceae	Parasutterella	91	1	13	3	10	7		2	2	2	12	6	10	11	2		3																						3	3	1
Bacteria	Proteobacteria	Betaproteobacteria	Burkholderiales	Comamonadaceae	Diaphorobacter	5																		2			1					1												1
Bacteria	Proteobacteria	Deltaproteobacteria	Desulfovibrionales	Desulfovibrionaceae	Bilophila	42	4	3	12	4	4		1			3	1	8			2
Bacteria	Proteobacteria	Gammaproteobacteria	Legionellales	Coxiellaceae	Aquicella	1					1
Bacteria	Proteobacteria	Gammaproteobacteria	Pseudomonadales	Moraxellaceae	Acinetobacter	24												1					1	1	8				4	1			2			6
Bacteria	Proteobacteria	Gammaproteobacteria	Xanthomonadales	Xanthomonadaceae	Stenotrophomonas	6																																						6
Bacteria	Tenericutes	Mollicutes	Mycoplasmatales	Mycoplasmataceae	Ureaplasma	1													1
Bacteria	TM7				TM7_genera_incertae_sedis	120	5	17	3	12	13	3	1	12	1	11	3	12	5	7	8	7
Bacteria	Verrucomicrobia	Verrucomicrobiae	Verrucomicrobiales	Verrucomicrobiaceae	Akkermansia	432			1	41	3	6	39	7				51	5	9	6	23		28	10	16			17	13		5		2			3		27	1	13	5	41	2	22	36
