# Supplementary material for: Intestinal Microbiota Composition of Interleukin-10 Deficient C57BL/6J Mice and Susceptibility to Helicobacter hepaticus-Induced Colitis
Source: PLoS One. 2013 Aug 9;8(8):e70783. doi: 10.1371/journal.pone.0070783 (PMC3739778; doi:10.1371/journal.pone.0070783)
Supplement: Table S2 — Distribution of OTUs among individual samples after subsampling to 1227 sequences per sample, including OTU classification. (XLS) [file pone.0070783.s003.xls]

## Sheet: Table S2
OTU label	OTU classification	MIT cecum mouse1	MIT cecum mouse2	MIT cecum mouse3	MIT cecum mouse4	MIT cecum mouse5	MIT cecum mouse6	MIT cecum mouse7	MIT cecum mouse8	MIT colon mouse1	MIT colon mouse2	MIT colon mouse3	MIT colon mouse4	MIT colon mouse5	MIT colon mouse6	MIT colon mouse7	MIT colon mouse8	MHH2009 cecum mouse1	MHH2009 cecum mouse2	MHH2009 cecum mouse3	MHH2009 cecum mouse4	MHH2009 cecum mouse5	MHH2009 cecum mouse6	MHH2009 cecum mouse7	MHH2009 cecum mouse8	MHH2009 colon mouse1	MHH2009 colon mouse2	MHH2009 colon mouse3	MHH2009 colon mouse4	MHH2009 colon mouse5	MHH2009 colon mouse6	MHH2009 colon mouse7	MHH2009 colon mouse8	MHH2011 cecum mouse1	MHH2011 cecum mouse2	MHH2011 cecum mouse3	MHH2011 cecum mouse4	MHH2011 cecum mouse5	MHH2011 cecum mouse6	MHH2011 cecum mouse7	MHH2011 cecum mouse8
Number of OTUs in sample		62	82	66	88	92	82	89	71	58	73	66	94	94	95	105	84	61	61	59	61	54	50	53	58	44	57	57	61	38	59	46	44	62	55	54	67	41	61	45	60
0.08_group_0	Firmicutes_Clostridia_Clostridiales	0	0	0	0	0	0	0	0	0	0	0	0	0	0	0	0	0	0	0	0	0	0	0	0	0	0	0	0	0	0	0	0	1	0	0	0	0	0	0	0
0.08_group_6	Firmicutes_Clostridia_Clostridiales_Ruminococcaceae	0	0	0	0	0	0	0	0	0	0	0	1	0	0	0	0	0	0	0	0	0	0	0	0	0	0	0	0	0	0	0	0	0	0	0	0	0	0	0	0
0.08_group_7	Actinobacteria_Actinobacteria_Coriobacteriales_Coriobacteriaceae	0	0	0	0	0	0	0	0	0	0	0	0	1	0	0	0	0	0	0	0	0	0	0	0	0	0	0	0	0	0	0	0	0	0	0	0	0	0	0	0
0.08_group_9	Proteobacteria_Alphaproteobacteria_Sphingomonadales_Sphingomonadaceae	0	0	0	0	0	0	0	0	0	0	0	0	0	0	0	1	0	0	0	0	0	0	0	0	0	0	0	0	0	0	0	0	0	0	0	0	0	0	0	0
0.08_group_11	Firmicutes_Clostridia_Clostridiales	1	0	0	0	0	0	0	0	0	0	0	0	0	0	0	0	0	0	0	0	0	0	0	0	0	0	0	0	0	0	0	0	0	0	0	0	0	0	0	0
0.08_group_13	Bacteroidetes_Sphingobacteria_Sphingobacteriales_Chitinophagaceae	0	0	0	0	0	0	0	0	0	0	0	0	0	0	0	0	0	0	0	1	0	0	0	0	0	0	0	0	0	0	0	0	0	0	0	0	0	0	0	0
0.08_group_15	OD1__OD1_genera_incertae sedis	0	0	0	0	0	0	0	0	0	1	0	0	0	0	0	0	0	0	0	0	0	0	0	0	0	0	0	0	0	0	0	0	0	0	0	0	0	0	0	0
0.08_group_16	Firmicutes_Clostridia_Clostridiales_Ruminococcaceae_Clostridium IV	0	0	0	0	0	0	0	0	0	0	0	0	0	0	0	0	0	0	0	0	0	0	0	0	0	1	0	0	0	0	0	0	0	0	0	0	0	0	0	0
0.08_group_17	Proteobacteria_Alphaproteobacteria_Sphingomonadales_Sphingomonadaceae_Sphingomonas	0	0	0	0	0	0	1	0	0	0	0	0	0	0	0	0	0	0	0	0	0	0	0	0	0	0	0	0	0	0	0	0	0	0	0	0	0	0	0	0
0.08_group_18	Firmicutes_Clostridia_Clostridiales_Ruminococcaceae	0	0	0	1	0	0	0	0	0	0	0	0	0	0	0	0	0	0	0	0	0	0	0	0	0	0	0	0	0	0	0	0	0	0	0	0	0	0	0	0
0.08_group_22	Firmicutes_Clostridia_Clostridiales	0	0	0	0	0	0	0	0	0	1	0	0	0	0	0	0	0	0	0	0	0	0	0	0	0	0	0	0	0	0	0	0	0	0	0	0	0	0	0	0
0.08_group_27	Firmicutes_Clostridia_Clostridiales_Lachnospiraceae	0	0	0	0	0	1	0	0	0	0	0	0	0	0	0	0	0	0	0	0	0	0	0	0	0	0	0	0	0	0	0	0	0	0	0	0	0	0	0	0
0.08_group_30	Firmicutes_Clostridia_Clostridiales_Clostridiales_Incertae Sedis XIII_Anaerovorax	0	0	0	0	0	0	0	0	0	0	0	0	0	2	0	0	0	0	0	0	0	0	0	0	0	0	0	0	0	0	0	0	0	0	0	0	0	0	0	0
0.08_group_37	Bacteroidetes_Bacteroidia_Bacteroidales_Bacteroidaceae_Bacteroides	0	0	0	0	0	0	0	0	0	0	0	0	0	0	0	0	0	0	0	0	0	0	0	0	0	0	0	0	0	0	0	0	0	0	0	1	0	0	0	0
0.08_group_38	Firmicutes_Clostridia_Clostridiales_Lachnospiraceae	0	0	0	0	0	0	0	0	0	0	0	0	0	0	1	0	0	0	0	0	0	0	0	0	0	0	0	0	0	0	0	0	0	0	0	0	0	0	0	0
0.08_group_40	Firmicutes_Erysipelotrichia_Erysipelotrichales_Erysipelotrichaceae_Erysipelotrichaceae_incertae sedis	0	0	0	0	0	0	0	0	0	0	0	0	0	0	0	0	0	0	0	0	0	0	0	0	0	0	0	0	0	0	0	0	0	0	2	0	0	0	0	0
0.08_group_41	Proteobacteria_Gammaproteobacteria_Legionellales_Coxiellaceae_Aquicella	0	0	0	0	1	0	0	0	0	0	0	0	0	0	0	0	0	0	0	0	0	0	0	0	0	0	0	0	0	0	0	0	0	0	0	0	0	0	0	0
0.08_group_42	Firmicutes_Clostridia_Clostridiales	0	0	0	1	0	0	0	0	0	0	0	0	0	0	0	0	0	0	0	0	0	0	0	0	0	0	0	0	0	0	0	0	0	0	0	0	0	0	0	0
0.08_group_43	Firmicutes_Clostridia_Clostridiales	0	0	0	1	0	0	0	0	0	0	0	0	0	0	0	0	0	0	0	0	0	0	0	0	0	0	0	0	0	0	0	0	0	0	0	0	0	0	0	0
0.08_group_44	Bacteroidetes_Sphingobacteria_Sphingobacteriales_Cytophagaceae	0	0	0	0	0	0	0	0	0	1	0	0	0	0	0	0	0	0	0	0	0	0	0	0	0	0	0	0	0	0	0	0	0	0	0	0	0	0	0	0
0.08_group_46	Bacteroidetes_Bacteroidia_Bacteroidales	0	0	0	0	0	0	0	0	0	0	0	1	0	0	0	0	0	0	0	0	0	0	0	0	0	0	0	0	0	0	0	0	0	0	0	0	0	0	0	0
0.08_group_47	Firmicutes_Clostridia_Clostridiales_Ruminococcaceae_Pseudoflavonifractor	0	0	0	0	0	0	0	0	0	0	0	0	0	0	0	0	0	0	0	0	0	0	0	0	0	0	0	0	0	0	0	0	0	0	0	1	0	0	0	0
0.08_group_48	Firmicutes_Clostridia_Clostridiales	0	0	0	0	1	0	0	0	0	0	0	0	0	0	0	0	0	0	0	0	0	0	0	0	0	0	0	0	0	0	0	0	0	0	0	0	0	0	0	0
0.08_group_49	Firmicutes_Clostridia_Clostridiales_Lachnospiraceae	0	0	1	0	0	0	0	0	0	1	0	0	0	0	1	0	0	0	0	0	0	0	0	0	0	0	0	0	0	0	0	0	0	0	0	0	0	0	0	0
0.08_group_50	Actinobacteria_Actinobacteria_Actinomycetales_Propionibacteriaceae_Propionibacterium	0	0	0	0	0	0	0	0	0	0	0	0	0	0	0	5	0	0	0	0	0	0	0	0	0	0	0	0	0	0	0	0	0	0	0	0	0	0	0	0
0.08_group_51	Firmicutes_Clostridia_Clostridiales_Lachnospiraceae	0	0	0	0	0	0	0	0	0	0	0	0	0	0	0	0	0	0	0	0	0	0	0	0	0	0	0	1	0	0	0	0	0	0	0	0	0	0	0	0
0.08_group_52	Firmicutes_Clostridia_Clostridiales	0	0	0	0	4	0	1	0	0	1	0	0	0	0	0	0	0	0	0	0	0	0	0	0	0	0	0	0	0	0	0	0	0	0	0	0	0	0	0	0
0.08_group_53	Firmicutes_Clostridia_Clostridiales	0	0	0	0	0	0	0	0	0	0	0	0	0	0	0	0	1	0	0	0	0	0	0	0	0	0	0	0	0	0	0	0	0	0	0	0	0	0	0	0
0.08_group_55	Firmicutes_Clostridia_Clostridiales	0	0	0	3	0	0	0	0	0	0	0	0	0	0	0	0	0	0	0	0	0	0	0	0	0	0	0	0	0	0	0	0	0	0	0	0	0	0	0	0
0.08_group_57	Firmicutes_Clostridia	0	0	0	0	0	0	0	0	0	0	0	0	0	0	0	1	0	0	0	0	0	0	0	0	0	0	0	0	0	0	0	0	0	0	0	0	0	0	0	0
0.08_group_58	Firmicutes_Clostridia_Clostridiales_Lachnospiraceae	0	0	0	0	0	0	0	0	0	0	0	0	0	0	0	0	0	0	0	1	0	0	0	0	0	0	0	0	0	0	0	0	1	0	0	0	0	0	0	0
0.08_group_60	Bacteroidetes_Sphingobacteria_Sphingobacteriales	0	0	0	1	0	1	0	0	0	0	0	0	0	0	0	0	0	0	0	0	0	0	0	0	0	0	0	0	0	0	0	0	0	0	0	0	0	0	0	0
0.08_group_61	Firmicutes_Clostridia_Clostridiales	3	0	0	0	0	0	0	0	0	0	0	0	0	1	0	0	0	0	0	0	0	0	0	0	0	0	0	0	0	0	0	0	0	0	0	0	0	0	0	0
0.08_group_62	Firmicutes_Clostridia_Clostridiales	0	0	4	0	0	0	0	0	0	0	3	0	0	0	0	0	0	0	0	0	0	0	0	0	0	0	0	0	0	0	0	0	0	0	0	0	0	0	0	0
0.08_group_64	Firmicutes_Erysipelotrichia_Erysipelotrichales_Erysipelotrichaceae	0	0	0	1	0	0	0	0	0	0	0	0	0	0	0	0	0	0	0	0	0	0	0	0	0	0	0	0	0	0	0	0	0	0	0	0	0	0	0	0
0.08_group_65	Firmicutes_Clostridia_Clostridiales	0	0	0	0	0	0	0	1	0	0	0	1	0	0	0	0	0	0	0	0	0	0	0	0	0	0	0	0	0	0	0	0	0	0	0	0	0	0	0	0
0.08_group_66	Firmicutes_Clostridia_Clostridiales_Ruminococcaceae	0	0	0	0	0	0	0	0	0	0	0	0	1	1	1	0	0	0	0	0	0	0	0	0	0	0	0	0	0	0	0	0	0	0	0	0	0	0	0	0
0.08_group_67	Firmicutes_Erysipelotrichia_Erysipelotrichales_Erysipelotrichaceae_Coprobacillus	0	0	0	0	0	0	0	0	0	0	0	0	0	0	0	0	0	0	0	0	0	0	0	0	0	0	0	2	0	0	0	0	0	0	0	0	0	0	0	0
0.08_group_68	Firmicutes_Erysipelotrichia_Erysipelotrichales_Erysipelotrichaceae_Coprobacillus_Coprobacillus_cateniformis	0	0	0	0	0	0	0	0	0	0	0	0	0	0	0	0	0	0	1	0	0	0	0	1	0	0	0	0	0	0	0	0	0	0	0	0	0	0	0	0
0.08_group_71	Firmicutes_Clostridia_Clostridiales	0	0	0	0	0	0	0	0	0	0	0	0	0	0	0	0	0	2	0	0	0	0	0	1	0	0	0	0	0	0	0	0	0	0	0	0	0	0	0	0
0.08_group_72	Firmicutes_Clostridia_Clostridiales_Lachnospiraceae	4	0	0	0	1	0	0	0	0	0	0	1	0	0	1	0	0	0	0	0	0	0	0	0	0	0	0	0	0	0	0	0	0	0	0	0	0	0	0	0
0.08_group_73	Firmicutes_Clostridia_Clostridiales	0	0	0	0	0	1	0	0	0	0	0	0	0	0	1	0	0	0	0	0	0	0	0	0	0	0	0	0	0	0	0	0	0	0	0	0	0	0	0	0
0.08_group_74	Proteobacteria_Betaproteobacteria_Burkholderiales_Comamonadaceae_Diaphorobacter	0	0	0	0	0	0	0	0	0	0	0	0	0	0	0	0	0	0	0	0	1	0	0	0	0	1	0	0	0	0	0	0	0	0	0	0	0	1	0	0
0.08_group_75	Firmicutes_Clostridia_Clostridiales_Ruminococcaceae	0	0	0	0	0	0	0	0	0	0	0	0	0	0	0	0	0	0	7	0	0	0	0	0	0	0	0	0	0	0	0	2	0	0	0	0	0	0	0	0
0.08_group_76	Firmicutes_Clostridia_Clostridiales_Lachnospiraceae	0	0	0	0	0	1	0	0	0	0	0	0	0	0	0	0	0	1	0	0	0	0	0	0	0	0	1	0	0	0	0	0	0	0	0	0	0	0	1	2
0.08_group_80	Actinobacteria_Actinobacteria_Coriobacteriales_Coriobacteriaceae_Asaccharobacter	1	0	0	0	0	3	2	0	0	0	0	0	4	0	1	0	0	0	0	0	0	0	0	0	0	0	2	0	0	0	0	0	0	0	0	0	0	0	0	0
0.08_group_81	Firmicutes_Clostridia_Clostridiales_Ruminococcaceae	0	0	0	0	0	0	0	0	0	0	0	0	0	0	0	0	0	0	0	0	0	0	0	0	0	0	0	1	0	0	0	0	0	0	0	0	0	0	1	0
0.08_group_83	Firmicutes_Clostridia_Clostridiales_Ruminococcaceae	0	0	0	0	0	0	0	0	0	0	0	0	0	0	0	0	0	0	0	0	0	0	0	0	0	0	0	0	0	0	0	0	0	0	0	0	0	0	0	1
0.08_group_84	Firmicutes_Clostridia_Clostridiales_Ruminococcaceae	0	0	0	0	0	0	0	0	0	0	0	0	0	1	1	0	0	0	0	0	0	0	0	0	0	0	0	0	0	0	0	0	0	0	0	0	0	0	0	0
0.08_group_85	Actinobacteria_Actinobacteria_Coriobacteriales_Coriobacteriaceae_Olsenella	0	0	1	0	0	1	0	0	0	2	0	1	0	1	0	0	0	0	0	0	0	0	0	0	0	0	0	0	0	0	0	0	0	0	0	0	0	0	0	0
0.08_group_86	Firmicutes_Clostridia_Clostridiales_Lachnospiraceae	0	0	0	0	0	0	0	0	0	0	0	0	0	0	0	0	2	1	0	3	0	0	0	0	0	0	0	0	0	0	0	4	0	0	0	0	0	0	0	0
0.08_group_87	Bacteroidetes_Sphingobacteria_Sphingobacteriales	0	0	0	0	0	0	0	0	0	0	0	0	0	0	1	0	0	0	0	0	0	0	0	0	0	0	0	0	0	0	0	0	0	0	0	0	0	0	0	0
0.08_group_88	Firmicutes_Clostridia_Clostridiales	0	0	0	0	0	0	0	0	0	0	0	0	0	2	2	0	0	0	0	0	0	0	0	0	0	0	0	0	0	0	0	0	0	0	0	0	0	0	0	0
0.08_group_90	Firmicutes_Clostridia_Clostridiales	0	0	0	0	0	0	3	0	0	0	0	0	0	1	0	0	0	0	0	0	0	0	0	0	0	0	0	0	0	0	0	0	0	0	0	0	0	0	0	0
0.08_group_91	Firmicutes_Clostridia_Clostridiales_Ruminococcaceae	0	0	0	0	0	0	0	4	0	0	0	0	0	0	0	0	0	0	0	0	0	0	0	0	0	0	0	0	0	0	0	0	0	0	0	0	0	0	0	0
0.08_group_92	Firmicutes_Erysipelotrichia_Erysipelotrichales_Erysipelotrichaceae_Turicibacter_Turicibacter_sanguinis	0	0	0	2	0	0	0	0	0	0	0	8	1	0	0	0	0	0	0	0	0	0	0	0	0	0	0	0	0	0	0	0	0	0	0	0	0	0	0	0
0.08_group_93	Firmicutes_Clostridia_Clostridiales_Lachnospiraceae	0	0	0	0	0	0	0	0	0	0	0	0	0	0	0	0	0	0	0	0	0	0	0	0	0	0	0	0	0	0	0	0	0	0	0	1	0	1	0	0
0.08_group_94	Firmicutes_Clostridia_Clostridiales_Ruminococcaceae_Oscillibacter	0	1	0	0	0	0	5	0	0	0	0	1	0	0	0	0	0	0	0	0	0	0	0	0	0	0	0	0	0	0	0	0	0	0	0	0	0	0	0	0
0.08_group_95	Firmicutes_Clostridia_Clostridiales_Ruminococcaceae	0	1	0	0	0	0	1	0	0	0	0	0	1	0	0	0	0	0	0	0	0	0	0	0	0	0	0	0	0	0	0	0	0	0	0	0	0	0	0	0
0.08_group_96	Firmicutes_Clostridia_Clostridiales_Lachnospiraceae	0	0	0	0	0	0	0	3	0	0	0	0	0	0	0	14	0	0	0	0	0	0	0	0	0	0	0	0	0	0	0	0	0	0	0	0	0	0	0	0
0.08_group_97	Proteobacteria_Alphaproteobacteria	0	5	0	1	2	4	1	0	0	1	0	0	0	1	0	1	0	0	0	0	0	0	0	0	0	0	0	0	0	0	0	0	0	0	0	0	0	0	0	0
0.08_group_98	Firmicutes_Clostridia_Clostridiales_Lachnospiraceae_Marvinbryantia	0	0	0	0	0	0	0	0	0	0	0	0	0	0	3	0	0	0	0	0	0	4	1	0	0	0	0	0	0	0	0	0	0	2	0	0	0	1	0	0
0.08_group_99	Firmicutes_Clostridia_Clostridiales	0	0	0	0	0	0	0	0	0	0	0	1	0	0	0	0	0	0	0	1	0	0	0	0	0	0	0	0	0	0	0	0	0	0	0	1	0	0	0	0
0.08_group_100	Firmicutes_Clostridia_Clostridiales_Lachnospiraceae	0	0	0	0	1	0	0	0	0	0	0	0	3	1	3	0	0	0	0	0	0	0	0	0	0	0	0	0	0	0	0	0	0	0	0	0	0	0	0	0
0.08_group_102	Firmicutes_Clostridia_Clostridiales_Lachnospiraceae	0	0	0	0	0	0	0	0	0	0	0	0	2	0	0	0	0	0	0	0	0	0	0	0	0	0	0	0	0	0	0	0	0	0	0	0	0	0	0	0
0.08_group_103	Firmicutes_Clostridia_Clostridiales_Ruminococcaceae_Clostridium IV	0	0	0	0	0	0	0	0	0	0	0	0	0	0	0	0	4	0	1	0	0	0	0	0	0	2	0	0	0	0	0	1	0	0	0	0	0	0	0	0
0.08_group_104	Bacteroidetes_Bacteroidia_Bacteroidales_Rikenellaceae_Alistipes	6	18	4	6	5	1	5	4	0	2	4	1	2	2	0	0	0	0	0	0	0	0	0	0	0	0	0	0	0	0	0	0	0	0	0	0	0	0	0	0
0.08_group_105	Actinobacteria_Actinobacteria_Coriobacteriales_Coriobacteriaceae	0	0	0	0	0	0	0	4	0	0	0	0	1	0	0	0	0	0	0	0	0	0	0	0	0	0	0	0	0	0	0	0	0	0	0	0	0	0	0	0
0.08_group_106	Firmicutes_Clostridia_Clostridiales_Lachnospiraceae	5	13	0	12	14	6	7	3	2	0	4	8	5	10	6	3	0	0	0	0	0	0	0	0	0	0	0	0	0	0	0	0	0	0	0	0	0	0	0	0
0.08_group_107	Firmicutes_Clostridia_Clostridiales_Lachnospiraceae	0	10	1	0	1	3	5	3	0	0	0	0	0	0	2	3	0	0	0	0	0	0	0	0	0	0	0	0	0	0	0	0	0	0	0	0	0	0	0	0
0.08_group_108	Firmicutes_Clostridia_Clostridiales_Clostridiaceae 1_Clostridium sensu stricto_Clostridium_disporicum	0	0	0	1	0	0	0	0	0	0	0	3	2	0	0	0	0	0	0	0	0	0	0	0	0	0	0	0	0	0	0	0	0	0	0	0	0	0	0	0
0.08_group_109	Firmicutes_Clostridia_Clostridiales_Ruminococcaceae	0	0	0	0	0	0	0	0	0	0	0	0	0	0	2	0	0	0	0	0	0	0	0	0	0	0	0	0	0	0	0	0	0	0	0	0	0	0	0	0
0.08_group_110	Firmicutes_Clostridia_Clostridiales_Ruminococcaceae_Oscillibacter	8	6	0	1	0	0	0	0	0	2	3	1	0	0	0	0	0	0	0	0	0	0	0	0	0	0	0	0	0	0	0	0	0	0	0	0	0	0	0	0
0.08_group_111	Firmicutes_Clostridia_Clostridiales_Lachnospiraceae	0	0	0	0	0	0	0	0	0	0	0	0	0	1	1	0	0	0	0	0	0	0	0	0	0	0	0	0	0	0	0	0	0	0	0	0	0	0	0	0
0.08_group_112	Proteobacteria_Gammaproteobacteria_Xanthomonadales_Xanthomonadaceae_Stenotrophomonas	0	0	0	0	0	0	0	0	0	0	0	0	0	0	0	0	0	0	0	0	0	0	0	0	0	0	0	0	0	0	0	0	0	0	0	0	0	4	0	0
0.08_group_113	Bacteroidetes_Bacteroidia_Bacteroidales_Rikenellaceae_Alistipes	0	0	0	0	5	0	3	1	0	0	0	0	1	0	0	0	0	0	0	0	0	0	0	0	0	0	0	0	0	0	0	0	0	0	0	0	0	0	0	0
0.08_group_114	Firmicutes_Clostridia_Clostridiales	0	0	0	0	0	0	0	0	0	0	0	0	0	0	0	0	0	0	4	0	0	0	0	0	1	1	1	0	0	0	0	0	2	0	0	1	0	0	0	0
0.08_group_115	Firmicutes_Clostridia_Clostridiales	0	0	0	0	0	0	12	2	0	0	0	0	0	3	3	0	0	0	0	0	0	0	0	0	0	0	0	0	0	0	0	0	0	0	0	0	0	0	0	0
0.08_group_116	Firmicutes_Clostridia_Clostridiales_Ruminococcaceae	0	0	0	0	2	0	0	0	0	0	0	0	0	0	0	0	0	0	0	0	0	0	0	0	0	0	0	0	0	0	0	0	0	0	0	0	0	0	0	0
0.08_group_117	Proteobacteria_Gammaproteobacteria_Pseudomonadales_Moraxellaceae_Acinetobacter	0	0	0	0	0	0	0	0	0	0	0	0	0	0	0	0	1	1	4	0	0	0	2	2	0	0	2	0	0	1	0	0	0	0	0	0	0	0	0	0
0.08_group_118	Firmicutes_Clostridia_Clostridiales_Lachnospiraceae	0	2	0	0	0	0	0	0	1	4	0	1	1	0	0	2	0	0	0	0	0	0	0	0	0	0	0	0	0	0	0	0	0	0	0	0	0	0	0	0
0.08_group_119	Firmicutes_Clostridia_Clostridiales_Lachnospiraceae	0	3	0	0	0	2	4	0	0	0	0	1	2	3	1	0	0	0	0	0	0	0	0	0	0	0	0	0	0	0	0	0	0	0	0	0	0	0	0	0
0.08_group_120	Bacteroidetes_Bacteroidia_Bacteroidales_Rikenellaceae_Alistipes	16	15	11	0	14	5	11	0	5	4	0	0	7	2	3	0	0	0	0	0	0	0	0	0	0	0	0	0	0	0	0	0	0	0	0	0	0	0	0	0
0.08_group_121	Firmicutes_Clostridia_Clostridiales_Ruminococcaceae	0	0	0	0	0	0	0	0	0	0	0	0	0	0	0	0	0	2	0	1	7	0	1	2	0	1	0	3	0	3	2	0	0	0	1	0	0	0	0	1
0.08_group_122	Firmicutes_Bacilli_Lactobacillales_Lactobacillaceae_Lactobacillus	0	8	5	0	17	7	1	0	4	7	12	11	24	9	28	1	1	0	0	2	0	0	0	2	0	0	0	0	0	1	0	1	0	0	0	0	0	2	0	1
0.08_group_123	Bacteroidetes_Sphingobacteria_Sphingobacteriales	3	27	5	6	3	8	23	1	0	9	4	6	7	0	2	0	0	0	0	0	0	0	0	0	0	0	0	0	0	0	0	0	0	0	0	0	1	0	0	0
0.08_group_124	Firmicutes_Clostridia	0	0	0	1	0	0	0	0	0	0	0	0	0	1	1	0	0	0	0	0	0	0	0	0	0	0	0	0	0	0	0	0	0	0	0	0	0	0	0	0
0.08_group_125	Firmicutes_Clostridia_Clostridiales_Lachnospiraceae	0	0	0	0	0	0	0	0	0	0	0	1	0	0	0	0	0	0	0	0	0	0	0	0	0	0	0	0	0	0	0	0	0	0	0	0	0	0	0	0
0.08_group_126	Bacteroidetes_Bacteroidia_Bacteroidales_Rikenellaceae_Alistipes	3	0	9	16	13	14	8	8	1	2	0	2	1	15	14	2	0	0	0	0	0	0	0	0	0	0	0	0	0	0	0	0	0	0	0	0	0	0	0	0
0.08_group_127	Firmicutes_Clostridia_Clostridiales	0	0	0	0	0	8	2	1	0	0	0	0	0	13	8	0	0	0	0	0	0	0	0	0	0	0	0	0	0	0	0	0	0	0	0	0	0	0	0	0
0.08_group_128	Firmicutes_Clostridia_Clostridiales_Lachnospiraceae	0	0	0	0	0	0	0	0	0	0	0	0	1	6	0	0	0	0	0	0	0	0	0	0	0	0	0	0	0	0	0	0	0	0	0	0	0	0	0	0
0.08_group_129	Firmicutes_Erysipelotrichia_Erysipelotrichales_Erysipelotrichaceae_Clostridium XVIII_Clostridium_cocleatum	0	0	0	15	5	4	5	2	2	0	0	11	12	3	4	3	1	2	6	3	0	1	2	0	0	2	4	7	0	5	0	0	0	1	1	3	1	0	2	5
0.08_group_130	Firmicutes_Clostridia_Clostridiales	0	0	0	0	0	0	0	0	0	0	0	0	0	0	0	0	10	8	5	1	0	0	0	0	6	3	5	10	0	0	0	0	4	0	0	1	0	1	0	0
0.08_group_131	Proteobacteria_Deltaproteobacteria_Desulfovibrionales_Desulfovibrionaceae_Bilophila_Bilophila_wadsworthia	3	3	4	4	5	0	1	0	0	3	1	5	0	0	1	0	0	0	0	0	0	0	0	0	0	0	0	0	0	0	0	0	0	0	0	0	0	0	0	0
0.08_group_132	Firmicutes_Clostridia_Clostridiales_Ruminococcaceae	1	6	2	3	0	0	0	3	0	6	0	0	2	0	0	0	1	0	0	0	0	0	0	0	3	3	1	2	0	0	0	0	1	1	0	3	0	2	0	2
0.08_group_133	Firmicutes_Clostridia_Clostridiales_Ruminococcaceae	1	12	2	2	2	29	19	0	0	17	2	1	3	20	41	2	2	7	5	5	1	1	0	0	0	2	3	6	0	0	1	0	0	0	1	0	0	3	0	0
0.08_group_134	Firmicutes_Clostridia_Clostridiales_Lachnospiraceae	0	0	0	0	0	0	0	0	0	0	0	0	2	1	0	0	1	0	0	1	2	0	1	0	2	3	2	0	0	1	2	0	2	1	1	0	0	0	1	0
0.08_group_135	Firmicutes_Clostridia_Clostridiales	0	0	0	0	0	0	0	0	0	0	0	0	0	0	0	0	2	1	0	0	0	0	0	0	0	0	0	0	0	0	0	0	0	0	0	0	0	0	0	0
0.08_group_136	Firmicutes_Clostridia_Clostridiales	0	0	0	11	0	0	0	0	0	0	0	2	0	0	0	0	0	0	0	0	0	0	0	0	0	0	0	0	0	0	0	0	0	0	0	0	0	0	0	0
0.08_group_137	Firmicutes_Clostridia_Clostridiales	5	0	0	0	6	0	0	0	0	0	0	0	0	0	0	0	0	0	0	0	0	0	0	0	0	0	0	0	0	0	0	0	0	0	0	0	0	0	0	0
0.08_group_139	Firmicutes_Clostridia_Clostridiales_Ruminococcaceae	2	15	0	3	9	6	1	0	0	18	0	0	21	1	0	9	0	0	0	0	0	0	0	0	0	0	0	0	0	0	0	0	0	0	0	0	1	1	1	1
0.08_group_140	Firmicutes_Erysipelotrichia_Erysipelotrichales_Erysipelotrichaceae_Holdemania_Holdemania_filiformis	0	0	0	0	0	0	0	0	0	0	0	0	0	0	0	0	1	0	0	0	0	0	0	0	0	0	0	0	0	0	0	0	0	0	0	0	0	0	0	0
0.08_group_141	Bacteroidetes_Bacteroidia_Bacteroidales_Porphyromonadaceae_Parabacteroides_Parabacteroides_merdae	0	1	3	5	4	6	2	1	0	0	3	4	0	1	4	3	0	0	0	0	0	0	0	0	0	0	0	0	0	0	0	0	0	0	0	0	0	0	0	0
0.08_group_142	Firmicutes_Clostridia_Clostridiales_Lachnospiraceae	0	0	0	0	0	0	0	0	0	0	0	0	0	0	0	0	0	0	0	0	0	0	0	0	0	0	0	0	0	0	0	0	0	0	0	1	0	0	0	0
0.08_group_143	Firmicutes_Clostridia_Clostridiales	0	2	1	0	1	0	0	0	0	0	1	0	0	0	0	0	0	0	0	0	0	0	0	0	0	0	0	0	0	0	0	0	3	5	0	5	0	5	0	1
0.08_group_144	Bacteroidetes_Sphingobacteria_Sphingobacteriales	2	0	0	1	0	2	1	0	0	0	1	2	2	0	1	0	0	0	0	0	0	0	0	0	0	0	0	0	0	0	0	0	0	0	0	0	0	0	0	0
0.08_group_145	Deferribacteres_Deferribacteres_Deferribacterales_Deferribacteraceae_Mucispirillum_Mucispirillum_schaedleri	0	1	0	0	213	242	110	198	0	0	0	0	103	66	3	26	0	0	0	0	0	0	0	0	0	0	0	0	0	0	0	0	130	26	302	111	372	370	93	293
0.08_group_146	Firmicutes_Clostridia_Clostridiales	0	0	0	0	20	25	0	0	0	0	0	0	23	32	22	0	0	0	0	0	0	0	0	0	0	0	0	0	0	0	0	0	0	0	0	0	0	0	0	0
0.08_group_147	Firmicutes_Bacilli_Lactobacillales_Lactobacillaceae_Lactobacillus_Lactobacillus_murinus	0	4	0	0	8	0	2	12	2	7	5	0	3	0	2	8	0	0	0	0	0	0	0	0	0	0	0	0	0	0	0	0	0	1	0	2	0	0	0	3
0.08_group_148	Firmicutes_Clostridia_Clostridiales_Lachnospiraceae	0	0	0	0	0	0	0	0	0	0	0	0	0	0	0	0	0	2	0	2	0	0	0	0	0	0	1	0	0	0	0	0	0	0	0	0	4	0	0	1
0.08_group_149	Firmicutes_Bacilli_Lactobacillales_Lactobacillaceae_Lactobacillus_Lactobacillus_reuteri	4	2	0	0	10	7	1	0	1	6	2	1	9	8	5	2	0	0	0	0	0	0	0	0	0	0	0	0	0	0	0	0	0	0	0	0	0	1	0	0
0.08_group_150	Firmicutes_Clostridia_Clostridiales_Lachnospiraceae	0	0	0	0	0	0	0	0	0	0	0	0	0	0	0	0	0	0	0	0	0	0	0	0	0	0	0	0	0	0	0	0	0	0	1	0	0	0	0	0
0.08_group_151	Firmicutes_Clostridia_Clostridiales_Lachnospiraceae	0	0	0	0	0	0	0	0	0	0	0	0	0	0	0	0	0	0	0	0	0	0	0	0	0	0	0	0	0	1	0	0	0	0	0	0	0	0	0	0
0.08_group_152	Firmicutes_Clostridia_Clostridiales_Ruminococcaceae_Anaerotruncus	0	0	0	0	0	0	0	0	0	0	0	3	0	0	1	7	0	3	0	0	0	0	0	0	0	0	0	0	0	0	0	0	1	1	0	0	0	0	0	0
0.08_group_153	Firmicutes_Clostridia_Clostridiales_Lachnospiraceae	0	0	0	1	4	4	2	0	0	0	0	2	0	4	1	2	0	0	0	0	0	0	0	0	0	0	0	0	0	0	0	0	0	0	0	0	0	0	0	0
0.08_group_154	Firmicutes_Clostridia_Clostridiales_Lachnospiraceae_Butyrivibrio	0	2	3	2	0	0	0	0	0	1	2	1	1	2	0	2	1	1	4	0	0	0	0	0	1	1	3	5	0	0	8	0	3	1	2	1	0	1	0	0
0.08_group_155	Bacteroidetes_Bacteroidia_Bacteroidales	0	0	0	0	0	0	0	0	0	0	0	0	0	0	0	0	0	0	0	0	0	0	0	0	0	0	0	0	0	0	0	0	9	1	3	5	0	0	0	0
0.08_group_156	Firmicutes_Clostridia_Clostridiales	3	0	2	0	0	0	1	1	1	0	3	1	2	0	0	2	0	0	0	0	0	0	0	0	0	0	0	0	0	0	0	0	0	0	0	0	0	0	0	0
0.08_group_157	Bacteroidetes_Bacteroidia_Bacteroidales_Porphyromonadaceae	0	0	0	0	0	0	0	0	0	0	0	0	0	0	0	0	0	0	0	0	0	0	0	0	0	0	0	0	0	0	0	0	2	0	0	2	18	19	14	24
0.08_group_158	Firmicutes_Clostridia_Clostridiales_Lachnospiraceae	0	0	0	0	0	0	0	0	0	0	0	0	0	0	0	0	0	0	0	2	0	2	0	0	0	0	3	2	0	2	0	0	0	0	0	0	0	0	0	0
0.08_group_159	Firmicutes_Clostridia_Clostridiales_Ruminococcaceae	0	0	0	0	0	0	0	0	0	0	0	0	0	0	0	0	2	0	0	0	0	0	0	0	0	0	0	0	0	0	0	0	0	0	0	0	0	0	0	0
0.08_group_160	Verrucomicrobia_Verrucomicrobiae_Verrucomicrobiales_Verrucomicrobiaceae_Akkermansia_Akkermansia_muciniphila	0	0	0	41	6	3	37	1	0	0	0	30	10	3	3	8	0	7	1	9	0	0	5	4	0	1	0	0	0	0	2	0	10	2	5	1	25	0	3	14
0.08_group_161	Firmicutes_Clostridia_Clostridiales	0	0	0	0	0	0	0	0	0	0	0	0	12	0	0	1	0	0	0	0	0	0	0	0	0	0	0	0	0	0	0	0	0	0	0	0	0	0	0	0
0.08_group_162	Firmicutes_Clostridia_Clostridiales_Lachnospiraceae	0	0	0	0	0	0	0	1	0	0	1	1	1	6	8	1	1	0	1	1	1	2	0	1	0	0	1	1	5	2	1	1	1	1	1	0	0	0	0	0
0.08_group_163	Firmicutes_Clostridia_Clostridiales_Lachnospiraceae	9	3	2	0	2	0	2	8	0	1	1	5	6	7	14	0	6	4	8	15	2	5	3	3	2	3	3	6	1	5	2	0	2	1	0	1	0	3	0	0
0.08_group_164	Firmicutes_Clostridia_Clostridiales_Lachnospiraceae	0	0	0	0	0	0	0	0	0	0	0	0	0	3	0	0	0	0	0	3	0	0	0	0	0	0	3	0	0	0	0	0	0	0	0	0	0	0	0	0
0.08_group_165	Proteobacteria_Betaproteobacteria_Burkholderiales_Sutterellaceae_Parasutterella_Parasutterella_excrementihominis	1	13	3	10	5	0	3	0	3	4	2	5	3	1	0	1	0	0	0	0	0	0	0	0	0	0	0	0	0	0	0	0	0	0	0	0	0	1	0	1
0.08_group_166	Firmicutes_Clostridia_Clostridiales	0	0	0	1	0	0	0	0	0	0	0	0	0	0	0	0	0	0	0	0	0	0	0	0	0	0	0	0	0	0	0	0	0	0	0	0	0	0	0	0
0.08_group_167	Proteobacteria_Alphaproteobacteria_Rhizobiales_Bradyrhizobiaceae	0	0	0	0	0	0	0	0	1	0	0	0	0	0	0	0	0	0	0	0	0	0	0	0	0	0	0	0	0	0	0	0	0	0	0	1	0	0	0	0
0.08_group_168	Bacteroidetes_Bacteroidia_Bacteroidales	0	0	0	0	0	0	0	0	0	0	0	0	0	0	0	0	0	0	0	0	0	0	0	0	0	0	0	0	0	0	0	0	0	0	0	0	114	44	18	68
0.08_group_169	Firmicutes_Clostridia_Clostridiales	0	0	0	0	0	0	0	0	0	0	0	0	0	0	0	0	7	28	17	14	9	7	23	11	11	24	26	24	9	12	9	12	0	0	0	6	0	0	0	1
0.08_group_170	Bacteroidetes_Bacteroidia_Bacteroidales_Porphyromonadaceae	0	0	0	0	0	0	0	0	0	0	0	0	0	0	0	0	0	0	0	0	0	0	0	0	0	0	0	0	0	0	0	0	5	0	4	8	8	3	3	5
0.08_group_171	Firmicutes_Clostridia_Clostridiales_Ruminococcaceae	0	7	0	0	0	0	0	0	0	0	0	2	0	0	4	0	0	0	0	0	0	0	0	0	0	0	0	0	0	0	0	0	0	0	0	0	0	0	0	0
0.08_group_172	Firmicutes_Clostridia_Clostridiales_Lachnospiraceae	0	1	0	0	0	0	0	0	1	0	0	1	0	0	0	0	0	4	1	4	5	3	4	10	3	4	1	3	5	4	1	8	6	1	6	1	0	3	0	2
0.08_group_173	Firmicutes_Clostridia_Clostridiales_Lachnospiraceae	0	27	6	1	0	1	0	0	0	9	8	8	0	0	0	0	0	0	1	8	7	6	0	0	0	0	9	14	8	2	0	0	0	0	4	0	0	0	0	0
0.08_group_174	Actinobacteria_Actinobacteria_Coriobacteriales_Coriobacteriaceae_Enterorhabdus	0	0	0	1	0	0	0	0	0	0	0	2	2	0	0	0	0	0	0	0	0	0	0	0	0	0	0	1	0	0	0	0	0	0	0	0	0	0	0	0
0.08_group_175	Bacteroidetes_Bacteroidia_Bacteroidales_Prevotellaceae	46	37	25	20	22	21	55	26	19	5	24	35	11	15	22	30	0	0	0	0	0	0	0	0	0	0	0	0	0	0	0	0	23	8	16	25	7	10	7	12
0.08_group_176	Firmicutes_Clostridia_Clostridiales_Lachnospiraceae	0	0	0	0	0	0	0	0	0	0	0	0	0	0	0	0	0	0	0	0	0	0	0	0	0	0	0	0	1	0	3	0	0	0	0	0	0	0	0	0
0.08_group_177	Firmicutes_Clostridia_Clostridiales_Lachnospiraceae_Marvinbryantia	0	24	0	0	2	3	2	0	0	0	4	9	0	5	3	3	5	5	3	5	5	5	2	9	1	8	3	2	1	5	0	3	0	0	0	0	0	0	0	0
0.08_group_178	Firmicutes_Clostridia_Clostridiales_Clostridiales_Incertae Sedis XIII	0	0	0	0	1	0	0	0	0	0	0	0	0	0	0	0	3	0	2	0	0	0	0	1	0	1	0	1	0	4	0	0	0	0	0	0	0	0	0	0
0.08_group_179	Firmicutes_Clostridia_Clostridiales_Ruminococcaceae	0	0	0	0	0	0	0	0	0	0	0	0	0	0	0	0	0	0	0	0	1	0	5	12	0	0	0	0	0	0	1	0	0	0	0	0	0	0	0	0
0.08_group_180	Firmicutes_Clostridia_Clostridiales_Clostridiales_Incertae Sedis XIII_Anaerovorax	0	0	0	0	3	0	0	0	0	0	0	0	1	0	1	2	0	0	0	0	0	0	0	0	0	0	0	0	0	0	0	0	0	0	0	0	0	0	0	0
0.08_group_181	Firmicutes_Clostridia_Clostridiales	0	10	3	1	1	0	0	1	0	7	6	2	1	0	1	14	0	0	0	0	0	1	1	5	0	0	0	2	0	0	0	0	0	0	0	0	4	0	0	0
0.08_group_182	Firmicutes_Clostridia_Clostridiales	5	2	1	0	4	0	4	7	0	0	3	0	0	0	0	2	8	11	1	3	4	10	2	8	8	8	3	5	1	3	2	5	1	0	0	0	2	0	0	0
0.08_group_183	Bacteroidetes_Bacteroidia_Bacteroidales	3	0	0	1	5	0	3	0	0	2	0	0	3	1	1	0	0	0	0	0	0	0	0	0	0	0	0	0	0	0	0	0	9	10	6	11	0	4	5	2
0.08_group_184	Bacteroidetes_Bacteroidia_Bacteroidales_Porphyromonadaceae	0	0	0	0	0	0	0	0	0	0	0	0	0	0	0	0	0	0	0	0	0	0	0	0	0	0	0	0	0	0	0	0	32	3	23	141	67	22	15	14
0.08_group_185	Firmicutes_Clostridia_Clostridiales	0	0	1	0	0	0	1	0	2	0	0	0	0	0	3	0	0	0	0	0	0	3	0	0	0	0	0	0	0	1	0	0	0	0	0	4	0	2	0	2
0.08_group_186	Firmicutes_Clostridia_Clostridiales_Ruminococcaceae_Pseudoflavonifractor	0	0	1	0	3	8	1	0	0	0	0	0	0	1	1	0	1	3	0	0	0	0	0	1	0	0	0	0	0	0	0	0	0	0	0	1	0	0	0	0
0.08_group_187	Firmicutes_Clostridia_Clostridiales_Lachnospiraceae	0	8	1	7	1	0	0	1	0	5	0	6	0	2	1	1	0	0	0	0	0	0	0	0	0	0	0	0	0	0	0	0	1	0	1	3	1	4	0	0
0.08_group_188	Firmicutes_Clostridia_Clostridiales_Lachnospiraceae	0	0	4	2	0	0	0	1	5	0	8	5	0	0	0	2	0	0	0	0	0	0	0	0	0	0	0	0	0	0	0	0	0	0	0	0	0	0	0	0
0.08_group_189	Firmicutes_Clostridia_Clostridiales_Lachnospiraceae	0	1	1	5	0	0	0	17	1	2	0	5	0	0	9	4	0	0	5	0	0	0	0	0	0	0	0	0	0	0	0	0	0	1	0	0	0	0	0	0
0.08_group_190	Firmicutes_Clostridia_Clostridiales_Lachnospiraceae	0	0	0	0	0	0	0	0	0	0	0	0	0	0	0	0	0	0	0	0	0	0	0	0	3	0	0	0	0	0	0	0	0	0	0	0	0	0	0	0
0.08_group_191	TM7__TM7_genera_incertae sedis	4	17	2	12	6	2	1	14	1	5	2	14	3	3	7	3	0	0	0	0	0	0	0	0	0	0	0	0	0	0	0	0	0	0	0	0	0	0	0	0
0.08_group_192	Firmicutes_Clostridia_Clostridiales_Lachnospiraceae	0	0	0	0	0	0	0	0	0	0	0	0	0	0	0	0	0	0	0	0	0	0	0	0	0	0	0	0	0	0	0	0	0	0	0	0	0	0	1	0
0.08_group_193	Firmicutes_Clostridia_Clostridiales	0	0	0	0	0	2	0	0	0	0	0	1	2	1	0	2	2	5	13	0	1	3	3	1	5	0	5	7	1	0	1	0	1	1	0	1	0	0	0	0
0.08_group_194	Firmicutes_Clostridia_Clostridiales_Lachnospiraceae	0	0	0	5	0	0	3	0	4	0	0	0	0	1	0	2	1	0	0	0	0	0	0	0	0	0	0	0	0	1	0	0	0	0	0	0	0	0	0	0
0.08_group_195	Firmicutes_Clostridia_Clostridiales_Lachnospiraceae	1	2	0	0	0	1	4	0	3	0	1	0	13	5	10	1	0	0	0	0	0	0	0	0	0	0	0	0	0	0	0	0	0	0	0	0	0	0	0	0
0.08_group_196	Firmicutes_Clostridia_Clostridiales_Ruminococcaceae	1	0	0	0	0	0	0	0	2	0	0	1	0	1	0	0	0	3	5	0	0	0	0	0	0	0	1	0	0	0	0	0	0	0	0	0	0	0	0	0
0.08_group_197	Firmicutes_Clostridia_Clostridiales_Lachnospiraceae	0	0	0	5	1	0	0	0	5	0	1	3	0	0	0	0	0	0	7	3	0	0	11	1	6	0	5	9	1	1	1	0	0	0	0	2	0	2	0	0
0.08_group_198	Bacteroidetes_Bacteroidia_Bacteroidales	0	0	0	0	0	0	0	0	0	0	0	0	0	0	0	0	0	0	0	0	0	0	0	0	0	0	0	0	0	0	0	0	34	6	22	45	0	8	2	6
0.08_group_199	Firmicutes_Clostridia_Clostridiales_Lachnospiraceae	0	0	0	0	0	0	0	0	0	0	0	0	0	0	0	0	21	14	4	25	0	0	0	0	24	13	8	5	0	0	0	0	0	0	0	0	9	17	0	10
0.08_group_200	Firmicutes_Clostridia_Clostridiales_Ruminococcaceae	0	2	0	1	0	0	5	0	0	0	0	0	3	0	1	0	0	0	0	0	0	0	0	0	0	0	0	0	0	0	0	0	0	0	0	0	0	0	0	0
0.08_group_201	Firmicutes_Clostridia_Clostridiales_Lachnospiraceae	0	0	0	0	0	1	0	0	0	0	0	3	0	2	10	0	0	2	0	2	0	2	1	0	1	0	0	0	2	9	4	0	1	0	0	0	0	0	0	0
0.08_group_202	Firmicutes_Clostridia_Clostridiales_Lachnospiraceae	0	0	0	0	0	0	0	0	0	0	0	1	1	0	0	0	1	0	1	1	1	0	0	0	0	1	2	1	2	0	0	1	0	0	0	0	0	0	0	1
0.08_group_203	Firmicutes_Clostridia_Clostridiales_Ruminococcaceae	2	0	5	0	8	7	0	0	3	2	2	4	3	4	3	5	19	45	20	7	8	24	10	12	12	29	15	16	19	20	9	8	8	9	6	9	0	3	5	7
0.08_group_206	Firmicutes_Clostridia_Clostridiales_Lachnospiraceae_Clostridium XlVb	0	0	0	1	1	0	2	0	1	1	3	0	3	1	0	2	0	4	0	0	1	0	1	3	0	1	0	2	0	3	0	0	0	0	0	0	0	0	0	0
0.08_group_207	Firmicutes_Clostridia_Clostridiales_Lachnospiraceae_Clostridium XlVb	0	0	0	0	0	0	0	0	0	0	0	0	0	0	0	0	0	0	0	0	0	0	1	0	0	0	0	0	0	0	0	0	0	0	0	2	0	2	0	0
0.08_group_208	Firmicutes_Clostridia_Clostridiales_Lachnospiraceae	0	2	2	6	0	0	80	36	7	2	4	12	8	0	28	29	6	12	7	10	1	0	0	0	15	13	2	1	0	2	0	0	0	0	0	0	0	0	0	0
0.08_group_209	Firmicutes_Clostridia_Clostridiales_Lachnospiraceae	0	0	0	0	0	0	0	0	0	0	0	0	0	0	0	0	1	0	0	0	0	0	0	0	0	0	2	0	0	0	0	0	2	1	0	0	0	0	0	1
0.08_group_210	Actinobacteria_Actinobacteria_Coriobacteriales_Coriobacteriaceae_Enterorhabdus_Enterorhabdus_caecimuris	0	2	0	0	4	0	0	0	0	0	0	0	1	0	3	0	0	0	0	0	0	0	0	0	0	0	0	0	0	0	0	0	0	0	0	0	0	0	0	0
0.08_group_211	Bacteroidetes_Bacteroidia_Bacteroidales_Bacteroidaceae_Bacteroides_Bacteroides_vulgatus	21	0	46	16	11	16	13	12	15	1	19	23	5	0	0	25	0	0	0	0	0	0	0	0	0	0	0	0	0	0	0	0	0	0	0	0	16	99	18	134
0.08_group_212	Firmicutes_Clostridia_Clostridiales	0	0	0	9	18	12	10	0	0	0	0	1	13	11	36	2	3	7	0	6	5	4	21	29	0	6	2	0	0	8	6	7	0	0	0	0	0	0	0	0
0.08_group_213	Firmicutes_Clostridia_Clostridiales	0	0	0	0	0	0	0	0	0	0	0	0	0	0	0	0	0	0	0	0	0	0	0	0	0	0	0	0	4	0	0	0	0	0	0	0	0	0	0	0
0.08_group_214	Firmicutes_Clostridia_Clostridiales_Lachnospiraceae	0	0	0	3	2	1	0	9	0	0	3	0	2	0	1	6	0	1	0	0	0	0	0	0	0	0	0	0	0	1	0	2	0	0	1	0	0	0	0	0
0.08_group_215	Firmicutes_Clostridia_Clostridiales_Lachnospiraceae	5	0	0	4	2	12	0	8	5	0	1	4	3	4	9	4	6	2	6	5	2	2	1	2	2	0	9	7	0	5	1	2	1	2	4	29	0	12	0	9
0.08_group_216	Firmicutes_Clostridia_Clostridiales_Lachnospiraceae	8	5	0	0	0	0	0	0	0	4	0	0	15	2	0	0	0	0	0	0	0	0	1	2	0	0	0	1	0	0	0	3	0	0	0	0	0	0	0	0
0.08_group_217	Firmicutes_Clostridia_Clostridiales	0	0	0	0	9	19	3	0	0	0	0	0	4	17	19	1	0	0	0	2	0	0	0	0	0	0	0	0	0	0	0	0	0	0	0	0	0	0	0	0
0.08_group_218	Firmicutes_Clostridia_Clostridiales_Ruminococcaceae_Oscillibacter	7	25	7	7	15	1	3	10	5	7	1	3	16	2	3	7	0	0	0	0	0	0	0	0	0	1	0	0	0	0	0	0	2	5	2	0	0	0	0	0
0.08_group_219	Bacteroidetes_Bacteroidia_Bacteroidales_Rikenellaceae_Alistipes_Alistipes_finegoldii	2	4	6	1	8	2	16	0	0	4	0	0	1	9	5	0	4	17	9	6	4	17	34	10	0	0	6	5	0	6	1	4	0	0	0	2	0	0	0	1
0.08_group_220	Actinobacteria_Actinobacteria_Coriobacteriales_Coriobacteriaceae	0	0	0	0	0	0	1	0	0	0	0	2	0	2	0	0	0	0	0	0	0	0	0	0	0	0	0	0	0	0	0	0	0	0	0	0	0	0	0	0
0.08_group_221	Firmicutes_Clostridia_Clostridiales	0	1	0	2	4	1	4	1	0	5	0	0	1	2	6	1	0	0	0	0	0	0	0	0	0	0	0	0	0	0	0	0	0	0	0	0	0	0	0	0
0.08_group_222	Firmicutes_Clostridia_Clostridiales_Lachnospiraceae	5	7	3	0	0	0	1	12	5	0	0	2	0	0	1	4	2	0	0	0	1	0	0	0	1	2	0	4	0	1	0	0	0	1	0	1	0	0	0	0
0.08_group_223	Firmicutes_Clostridia_Clostridiales_Lachnospiraceae	2	1	3	0	0	0	4	2	0	0	1	1	0	1	2	3	2	15	0	1	12	0	4	3	2	4	0	3	5	1	1	0	7	20	12	24	0	0	1	0
0.08_group_224	Firmicutes_Clostridia_Clostridiales	0	1	4	15	3	0	8	0	4	1	4	4	0	3	3	1	0	0	1	0	1	0	1	1	0	0	0	0	0	0	2	0	0	0	0	0	0	0	0	0
0.08_group_225	Firmicutes_Clostridia_Clostridiales_Ruminococcaceae	0	0	0	0	7	31	17	1	0	0	0	0	7	34	70	2	0	0	0	0	0	0	0	0	0	0	0	0	0	0	0	0	2	8	7	26	0	0	0	0
0.08_group_226	Firmicutes_Clostridia_Clostridiales_Ruminococcaceae	5	13	16	5	7	5	10	21	13	10	9	24	6	7	5	7	21	6	0	5	3	7	0	0	1	10	0	5	1	15	0	0	1	5	8	0	0	1	1	2
0.08_group_227	Bacteroidetes_Bacteroidia_Bacteroidales_Bacteroidaceae_Bacteroides_Bacteroides_intestinalis	0	0	0	1	0	2	0	0	0	0	0	0	0	0	0	0	140	241	155	130	110	192	260	170	25	112	84	105	28	52	23	46	16	14	31	19	0	0	0	1
0.08_group_228	Firmicutes_Clostridia_Clostridiales_Ruminococcaceae_Oscillibacter	2	1	0	3	4	0	5	0	0	2	0	6	2	0	1	0	0	0	0	0	0	0	0	0	0	0	0	0	0	0	0	0	2	2	1	5	0	0	0	0
0.08_group_229	Firmicutes_Clostridia_Clostridiales	0	0	0	0	1	0	0	1	0	0	0	0	0	0	1	0	0	0	1	0	0	0	0	0	0	0	0	2	0	0	0	0	0	0	0	0	0	0	0	0
0.08_group_230	Firmicutes_Clostridia_Clostridiales	0	3	1	3	4	2	2	7	0	0	2	1	0	0	2	1	4	2	0	0	1	5	4	5	0	1	2	0	0	1	0	2	0	0	0	0	2	8	0	0
0.08_group_231	Firmicutes_Clostridia_Clostridiales_Lachnospiraceae	0	0	0	0	0	0	0	0	0	0	0	0	0	0	0	4	1	1	2	1	1	3	0	5	0	1	0	0	0	1	0	2	0	0	1	0	0	1	1	4
0.08_group_232	Firmicutes_Clostridia_Clostridiales_Lachnospiraceae	0	0	0	0	0	1	0	2	0	0	0	2	0	0	4	1	6	1	5	2	4	0	0	1	2	0	7	0	0	5	3	1	1	2	2	8	0	0	0	1
0.08_group_233	Firmicutes_Clostridia_Clostridiales_Ruminococcaceae_Anaerotruncus	6	1	3	4	6	4	0	2	0	2	0	0	0	1	2	0	3	4	4	2	5	4	5	1	0	6	3	4	3	3	1	1	1	2	1	1	2	7	0	4
0.08_group_234	Firmicutes_Clostridia_Clostridiales_Lachnospiraceae	0	0	0	0	0	0	0	0	0	0	0	0	0	0	0	0	0	0	0	0	0	0	1	0	0	0	0	0	0	0	1	0	3	1	0	2	3	18	4	4
0.08_group_235	Firmicutes_Clostridia_Clostridiales_Lachnospiraceae	7	5	4	0	6	0	0	6	1	1	6	7	4	3	3	19	16	15	27	31	10	15	13	8	5	6	31	16	3	14	8	5	11	4	0	1	0	2	20	4
0.08_group_236	Firmicutes_Clostridia_Clostridiales_Ruminococcaceae	8	8	1	8	0	6	0	0	2	3	1	3	4	2	7	10	2	1	1	2	5	1	3	3	0	5	5	1	0	5	0	2	1	0	2	1	4	2	3	3
0.08_group_237	Firmicutes_Erysipelotrichia_Erysipelotrichales_Erysipelotrichaceae	0	0	0	0	1	0	1	0	0	0	0	1	0	1	0	0	0	0	0	0	0	0	0	0	0	0	0	0	0	0	0	0	0	0	0	0	0	0	0	0
0.08_group_238	Firmicutes_Clostridia_Clostridiales_Ruminococcaceae	7	2	1	4	12	13	9	1	7	7	5	2	2	3	3	6	5	9	4	1	3	5	8	8	0	4	10	4	3	15	5	3	5	5	0	2	7	12	3	5
0.08_group_239	Bacteroidetes_Bacteroidia_Bacteroidales_Porphyromonadaceae_Parabacteroides_Parabacteroides_goldsteinii	2	1	0	3	0	4	5	0	4	1	0	2	3	0	1	0	0	0	0	0	0	0	0	0	0	0	0	0	0	0	0	0	23	20	19	20	4	1	6	5
0.08_group_240	Firmicutes_Clostridia_Clostridiales	0	3	0	0	4	0	1	0	0	0	0	0	0	4	0	1	0	0	0	0	0	0	0	0	0	0	0	0	0	0	0	0	0	0	0	0	0	0	0	0
0.08_group_241	Firmicutes_Clostridia_Clostridiales_Lachnospiraceae	21	19	18	3	24	12	1	2	1	5	4	8	21	11	8	1	0	0	0	0	0	0	0	0	0	0	0	0	0	0	0	0	10	3	23	47	6	33	5	60
0.08_group_242	Firmicutes_Clostridia_Clostridiales_Lachnospiraceae	5	121	23	54	93	137	33	104	30	80	39	44	159	183	230	173	95	80	187	122	55	59	30	44	132	164	175	173	65	91	36	17	15	10	16	89	51	27	6	11
0.08_group_243	Firmicutes_Clostridia_Clostridiales_Lachnospiraceae_Clostridium XlVb	8	0	9	16	1	18	5	4	26	4	9	14	5	9	1	1	0	0	0	0	0	0	0	0	0	0	0	0	0	0	0	0	0	0	0	0	0	0	0	0
0.08_group_244	Firmicutes_Clostridia_Clostridiales_Clostridiales_Incertae Sedis XIII	0	5	0	6	0	1	1	0	0	2	0	1	0	1	0	0	0	6	5	10	10	4	8	3	2	2	4	12	0	1	0	1	1	0	0	0	0	1	0	0
0.08_group_245	Firmicutes_Clostridia_Clostridiales_Lachnospiraceae	0	0	1	1	1	5	1	1	0	0	0	0	0	0	3	0	0	0	0	0	0	0	0	0	0	0	0	0	0	0	0	0	0	1	0	0	0	0	0	0
0.08_group_246	Firmicutes_Bacilli_Lactobacillales_Lactobacillaceae_Lactobacillus_Lactobacillus_intestinalis	0	1	0	2	2	0	0	0	5	4	1	0	2	0	4	0	0	0	0	0	0	0	0	0	0	0	0	0	0	0	0	0	0	0	0	0	0	0	0	0
0.08_group_247	Firmicutes_Clostridia_Clostridiales_Ruminococcaceae_Butyricicoccus	0	0	8	3	13	5	0	0	0	0	3	7	17	1	0	0	1	13	0	0	8	27	4	6	2	17	1	0	9	15	4	0	9	0	3	1	3	5	7	6
0.08_group_248	Firmicutes_Clostridia_Clostridiales	0	0	0	2	1	0	0	0	0	1	0	0	0	0	0	0	0	0	0	0	0	0	0	0	0	0	0	0	0	0	0	0	0	0	0	0	0	0	0	0
0.08_group_249	Firmicutes_Clostridia_Clostridiales	0	0	0	0	0	32	15	2	0	0	0	0	10	117	43	2	0	0	0	0	0	0	0	0	0	0	0	0	0	0	0	0	0	0	0	0	0	0	0	0
0.08_group_250	Firmicutes_Clostridia_Clostridiales_Ruminococcaceae_Oscillibacter	7	18	11	6	8	2	17	8	15	13	8	17	12	5	3	14	35	57	36	30	11	34	44	21	30	42	27	36	18	41	25	7	35	23	9	57	30	20	20	39
0.08_group_251	Firmicutes_Clostridia_Clostridiales	13	2	7	5	3	0	1	4	4	5	10	6	18	1	3	18	16	16	3	18	14	8	20	1	5	8	6	5	4	21	4	0	3	2	0	2	1	1	1	18
0.08_group_252	Firmicutes_Clostridia_Clostridiales_Lachnospiraceae	0	0	0	0	0	0	0	0	0	0	0	0	0	0	0	0	20	28	30	62	19	2	19	44	9	37	32	30	7	8	40	59	0	0	0	0	0	0	1	4
0.08_group_253	Firmicutes_Clostridia_Clostridiales_Ruminococcaceae	10	17	7	10	5	8	8	5	11	10	9	12	10	6	7	25	2	8	17	9	11	16	9	11	1	6	8	4	1	6	7	1	1	4	8	13	0	5	3	8
0.08_group_254	Bacteroidetes_Bacteroidia_Bacteroidales_Porphyromonadaceae_Odoribacter	17	20	12	12	17	27	31	5	6	20	12	2	12	19	30	3	0	0	0	0	0	0	0	0	0	0	0	0	0	0	0	0	0	0	0	0	0	0	0	0
0.08_group_255	Firmicutes_Clostridia_Clostridiales_Lachnospiraceae	0	0	0	0	6	7	2	0	0	0	0	0	3	3	6	3	25	42	3	0	1	2	0	1	8	73	0	2	0	6	1	1	0	0	1	2	0	1	0	0
0.08_group_256	Firmicutes_Clostridia_Clostridiales	0	2	0	0	0	0	0	0	0	0	0	0	0	0	1	0	0	0	1	0	0	0	0	0	0	0	0	0	0	0	0	0	0	0	0	0	0	0	0	0
0.08_group_257	Firmicutes_Clostridia_Clostridiales_Lachnospiraceae	0	0	1	0	0	0	0	0	0	0	0	1	1	0	0	0	0	0	0	0	0	0	0	0	0	0	0	0	0	0	0	0	0	0	0	0	0	0	0	0
0.08_group_258	Firmicutes_Clostridia_Clostridiales_Ruminococcaceae	0	0	0	0	0	0	0	1	0	0	0	0	1	1	2	0	0	0	0	0	0	0	0	0	0	0	0	0	0	0	0	0	0	0	0	0	0	0	0	0
0.08_group_259	Firmicutes_Clostridia_Clostridiales_Lachnospiraceae	8	14	5	30	11	24	50	27	2	6	8	14	20	47	27	40	18	14	11	14	4	13	11	10	4	30	11	18	12	14	20	2	13	4	9	22	12	16	9	5
0.08_group_260	Bacteroidetes_Bacteroidia_Bacteroidales_Rikenellaceae_Alistipes	0	6	0	1	0	1	0	1	0	0	1	0	0	0	0	0	0	0	0	0	0	0	0	0	0	0	0	0	0	0	0	0	0	0	0	0	0	0	0	0
0.08_group_261	Firmicutes_Clostridia_Clostridiales_Lachnospiraceae	2	0	20	0	0	0	0	3	11	0	4	0	0	0	0	0	2	5	1	1	8	7	3	17	2	4	0	0	11	11	7	6	5	4	0	5	0	0	0	0
0.08_group_262	Bacteroidetes_Bacteroidia_Bacteroidales	0	0	0	1	0	1	0	0	0	0	0	0	0	0	0	0	0	0	0	0	0	0	0	0	0	0	0	0	0	0	0	0	5	2	7	2	37	9	11	8
0.08_group_263	Firmicutes_Clostridia_Clostridiales_Ruminococcaceae	0	2	1	4	3	2	1	9	9	6	11	15	13	9	5	8	0	3	2	1	4	1	0	1	3	1	0	1	0	3	1	2	0	0	0	0	2	0	0	0
0.08_group_264	Firmicutes_Clostridia_Clostridiales	0	0	0	0	4	1	0	0	0	0	0	0	4	0	0	0	0	0	0	0	0	0	0	0	0	0	0	0	0	0	0	0	0	0	0	0	0	0	0	0
0.08_group_265	Firmicutes_Clostridia_Clostridiales_Ruminococcaceae_Oscillibacter	0	1	0	0	0	0	0	0	0	1	0	0	0	0	0	0	0	0	0	0	0	0	1	0	0	0	0	0	1	0	0	0	0	1	0	0	0	0	0	0
0.08_group_266	Bacteroidetes_Bacteroidia_Bacteroidales_Bacteroidaceae_Bacteroides_Bacteroides_acidifaciens	205	148	70	98	135	101	148	61	47	33	28	48	45	53	50	57	0	0	0	0	0	0	0	0	0	0	0	0	0	0	0	0	148	88	270	55	173	112	137	130
0.08_group_267	Firmicutes_Clostridia_Clostridiales_Ruminococcaceae	0	0	0	1	0	8	6	1	0	0	0	3	0	2	7	4	0	0	0	0	2	2	2	5	0	0	0	2	1	2	0	2	0	0	0	0	0	0	0	0
0.08_group_268	Firmicutes_Clostridia_Clostridiales_Ruminococcaceae	0	0	0	0	0	0	0	0	0	0	0	0	0	0	0	0	0	0	0	1	0	0	0	0	0	0	0	0	0	0	0	0	0	0	0	0	0	0	0	0
0.08_group_269	Firmicutes_Clostridia_Clostridiales_Ruminococcaceae_Oscillibacter	11	14	8	6	15	65	97	11	8	6	5	12	6	90	81	24	108	36	76	53	34	48	65	15	62	33	93	99	22	64	35	8	35	39	15	26	27	18	11	19
0.08_group_270	Firmicutes_Clostridia_Clostridiales	6	13	2	5	5	0	3	3	0	8	1	6	0	0	9	1	0	0	0	0	0	0	0	0	0	0	0	0	0	0	0	0	0	0	0	0	0	0	0	0
0.08_group_271	Firmicutes_Clostridia_Clostridiales	0	0	0	0	0	0	0	0	0	0	0	0	0	0	0	0	0	0	0	1	0	0	0	0	2	0	0	1	0	0	0	0	0	0	0	0	0	0	1	0
0.08_group_272	Firmicutes_Clostridia_Clostridiales_Lachnospiraceae	17	27	0	12	22	18	10	20	14	13	8	11	15	26	19	26	13	48	15	30	17	5	27	18	5	32	35	7	7	21	16	9	62	29	45	40	86	64	62	45
0.08_group_273	Bacteroidetes_Flavobacteria_Flavobacteriales_Flavobacteriaceae_Cloacibacterium	0	0	0	0	0	0	0	0	0	0	0	0	0	0	0	0	0	0	0	0	0	0	0	0	0	0	0	0	0	1	0	0	0	0	0	0	0	0	0	0
0.08_group_274	Firmicutes_Clostridia_Clostridiales_Lachnospiraceae	39	66	25	71	42	57	37	28	33	46	31	56	46	52	66	43	41	54	39	52	8	22	16	22	23	70	38	47	5	16	7	9	32	31	20	28	6	31	13	20
0.08_group_275	Firmicutes_Clostridia_Clostridiales_Ruminococcaceae	0	0	0	0	0	0	0	0	0	0	0	0	0	0	0	0	0	0	0	0	0	1	0	0	0	0	0	0	0	0	0	0	0	0	0	0	0	1	0	0
0.08_group_276	Firmicutes_Clostridia_Clostridiales_Ruminococcaceae	0	0	0	0	0	0	0	0	0	0	0	0	0	0	0	0	0	0	0	0	0	2	1	1	0	1	0	0	0	0	0	0	0	0	2	1	0	0	0	0
0.08_group_277	Firmicutes_Clostridia_Clostridiales_Lachnospiraceae	4	9	1	2	3	0	4	9	4	5	3	1	5	1	0	3	7	6	5	12	3	7	7	17	10	1	11	16	3	2	8	9	10	5	6	16	10	8	8	5
0.08_group_278	Firmicutes_Clostridia_Clostridiales_Ruminococcaceae	1	3	3	14	15	4	12	5	4	1	5	12	15	3	1	1	20	35	21	21	11	6	10	17	11	20	30	17	3	11	6	6	6	4	5	49	9	11	0	6
0.08_group_279	Firmicutes_Clostridia_Clostridiales	585	254	755	425	158	81	144	423	818	708	830	514	308	140	89	384	480	264	407	439	756	615	503	614	762	371	455	448	949	661	898	936	434	780	269	170	84	140	680	174
0.08_group_280	Firmicutes_Clostridia_Clostridiales_Ruminococcaceae	4	3	2	2	24	5	0	13	1	2	2	4	3	2	4	8	1	1	1	3	2	4	1	1	0	4	4	1	0	5	1	2	0	0	1	0	0	0	2	0
0.08_group_281	Firmicutes_Clostridia_Clostridiales_Lachnospiraceae	0	16	18	84	14	3	5	9	11	30	13	36	9	8	1	45	3	4	2	1	13	1	0	2	3	5	1	1	3	0	0	1	8	0	4	5	4	7	18	5
0.08_group_282	Actinobacteria_Actinobacteria_Coriobacteriales_Coriobacteriaceae	0	3	0	0	0	3	0	0	1	1	0	0	2	4	3	0	0	0	0	0	0	0	0	0	0	0	0	0	0	0	0	0	0	0	2	0	0	0	0	0
0.08_group_283	Firmicutes_Clostridia_Clostridiales	3	9	0	1	4	5	1	1	3	3	0	7	7	1	1	17	0	2	2	4	5	0	1	3	0	11	7	2	3	4	1	4	6	7	3	10	6	8	2	2
0.08_group_284	Firmicutes_Clostridia_Clostridiales_Lachnospiraceae	23	18	4	36	20	9	7	7	15	9	2	41	33	6	8	7	12	5	13	16	7	7	10	14	9	11	12	6	0	2	9	19	16	15	10	45	5	6	1	3
0.08_group_285	Firmicutes_Clostridia_Clostridiales_Lachnospiraceae_Lachnospiracea_incertae_sedis	8	16	6	5	5	2	12	0	10	16	8	9	0	12	6	0	1	0	1	0	0	0	0	1	0	0	1	3	0	0	0	0	2	0	0	0	3	0	0	1
0.08_group_286	Firmicutes_Clostridia_Clostridiales	0	4	0	0	3	11	19	0	0	0	0	0	0	30	20	2	0	0	0	0	0	0	0	0	0	0	0	0	0	0	0	0	0	0	0	0	0	0	0	0
