# Supplementary material for: Intestinal Microbiota Composition of Interleukin-10 Deficient C57BL/6J Mice and Susceptibility to Helicobacter hepaticus-Induced Colitis
Source: PLoS One. 2013 Aug 9;8(8):e70783. doi: 10.1371/journal.pone.0070783 (PMC3739778; doi:10.1371/journal.pone.0070783)
Supplement: Table S3 — OTU overview, including OTU classification, aggregate information on OTU distribution among sample sets, and results of Metastats comparisons between sample sets (p< = 0.05). (XLS) [file pone.0070783.s004.xls]

## Sheet: Table S3
OTU label	Best available classification	Number of sequences in OTU	OTU counts in sample sets					Number of samples containing OTU					Significantly differenct between
			MHH2009 cecum	MHH2009 colon	MHH2011 cecum	MIT cecum	MIT colon	MHH2009 cecum	MHH2009 colon	MHH2011 cecum	MIT cecum	MIT colon	MHH2009 and MIT (all samples)	MHH2009 cecum and MIT cecum	MHH2011 cecum and MIT cecum	MHH2009 colon and MIT colon	MHH2009 cecum and MHH2011 cecum	2009 cecum samples (MHH and MIT) and 2009 colon samples (MHH and MIT)	MHH2009 cecum and MHH2009 colon	MIT cecum and MIT colon
not rare:
MIT specific
0.08_group_254	Bacteroidetes_Bacteroidia_Bacteroidales_Porphyromonadaceae_Odoribacter	245	0	0	0	141	104	0	0	0	8	8	+	+	+	+	-	-	-	-
0.08_group_249	Firmicutes_Clostridia_Clostridiales	221	0	0	0	49	172	0	0	0	3	4	+	+	+	+	-	-	-	-
0.08_group_243	Firmicutes_Clostridia_Clostridiales_Lachnospiraceae_Clostridium XlVb	130	0	0	0	61	69	0	0	0	7	8	+	+	+	+	-	-	-	-
0.08_group_126	Bacteroidetes_Bacteroidia_Bacteroidales_Rikenellaceae_Alistipes	108	0	0	0	71	37	0	0	0	7	7	+	+	+	+	-	-	-	-
0.08_group_106	Firmicutes_Clostridia_Clostridiales_Lachnospiraceae	98	0	0	0	60	38	0	0	0	7	7	+	+	+	+	-	-	-	-
0.08_group_191	TM7__TM7_genera_incertae sedis	96	0	0	0	58	38	0	0	0	8	8	+	+	+	+	-	-	-	-
0.08_group_120	Bacteroidetes_Bacteroidia_Bacteroidales_Rikenellaceae_Alistipes	93	0	0	0	72	21	0	0	0	6	5	+	+	+	+	-	-	-	+
0.08_group_286	Firmicutes_Clostridia_Clostridiales	89	0	0	0	37	52	0	0	0	4	3	+	+	+	+	-	-	-	-
0.08_group_270	Firmicutes_Clostridia_Clostridiales	62	0	0	0	37	25	0	0	0	7	5	+	+	+	+	-	-	-	-
0.08_group_104	Bacteroidetes_Bacteroidia_Bacteroidales_Rikenellaceae_Alistipes	60	0	0	0	49	11	0	0	0	8	5	+	+	+	+	-	+	-	+
0.08_group_195	Firmicutes_Clostridia_Clostridiales_Lachnospiraceae	41	0	0	0	8	33	0	0	0	4	6	+	+	+	+	-	-	-	-
0.08_group_141	Bacteroidetes_Bacteroidia_Bacteroidales_Porphyromonadaceae_Parabacteroides_Parabacteroides_merdae	37	0	0	0	22	15	0	0	0	7	5	+	+	+	+	-	-	-	-
0.08_group_131	Proteobacteria_Deltaproteobacteria_Desulfovibrionales_Desulfovibrionaceae_Bilophila_Bilophila_wadsworthia	30	0	0	0	20	10	0	0	0	6	4	+	+	+	+	-	-	-	-
0.08_group_221	Firmicutes_Clostridia_Clostridiales	28	0	0	0	13	15	0	0	0	6	5	+	+	+	+	-	-	-	-
0.08_group_107	Firmicutes_Clostridia_Clostridiales_Lachnospiraceae	28	0	0	0	23	5	0	0	0	6	2	+	+	+	-	-	-	-	-
0.08_group_188	Firmicutes_Clostridia_Clostridiales_Lachnospiraceae	27	0	0	0	7	20	0	0	0	3	4	+	+	+	+	-	-	-	-
0.08_group_246	Firmicutes_Bacilli_Lactobacillales_Lactobacillaceae_Lactobacillus_Lactobacillus_intestinalis	21	0	0	0	5	16	0	0	0	3	5	+	-	-	+	-	-	-	-
0.08_group_153	Firmicutes_Clostridia_Clostridiales_Lachnospiraceae	20	0	0	0	11	9	0	0	0	4	4	+	+	+	+	-	-	-	-
0.08_group_156	Firmicutes_Clostridia_Clostridiales	16	0	0	0	7	9	0	0	0	4	5	+	+	+	+	-	-	-	-
0.08_group_97	Proteobacteria_Alphaproteobacteria	16	0	0	0	13	3	0	0	0	5	3	+	+	+	-	-	+	-	-
0.08_group_119	Firmicutes_Clostridia_Clostridiales_Lachnospiraceae	16	0	0	0	9	7	0	0	0	3	4	+	+	+	+	-	-	-	-
0.08_group_144	Bacteroidetes_Sphingobacteria_Sphingobacteriales	12	0	0	0	6	6	0	0	0	4	4	+	+	+	+	-	-	-	-
0.08_group_118	Firmicutes_Clostridia_Clostridiales_Lachnospiraceae	11	0	0	0	2	9	0	0	0	1	5	+	-	-	+	-	-	-	-
0.08_group_260	Bacteroidetes_Bacteroidia_Bacteroidales_Rikenellaceae_Alistipes	10	0	0	0	9	1	0	0	0	4	1	+	+	+	-	-	+	-	+
MHH specific
0.08_group_252	Firmicutes_Clostridia_Clostridiales_Lachnospiraceae	451	224	222	5	0	0	8	8	2	0	0	+	+	-	+	+	-	-	-
0.08_group_169	Firmicutes_Clostridia_Clostridiales	250	116	127	7	0	0	8	8	2	0	0	+	+	+	+	+	-	-	-
0.08_group_199	Firmicutes_Clostridia_Clostridiales_Lachnospiraceae	150	64	50	36	0	0	4	4	3	0	0	+	+	+	+	-	-	-	-
0.08_group_130	Firmicutes_Clostridia_Clostridiales	54	24	24	6	0	0	4	4	3	0	0	+	+	+	+	-	-	-	-
0.08_group_121	Firmicutes_Clostridia_Clostridiales_Ruminococcaceae	24	13	9	2	0	0	5	4	2	0	0	+	+	-	+	+	-	-	-
0.08_group_117	Proteobacteria_Gammaproteobacteria_Pseudomonadales_Moraxellaceae_Acinetobacter	13	10	3	0	0	0	5	2	0	0	0	+	+	-	-	+	-	-	-
0.08_group_234	Firmicutes_Clostridia_Clostridiales_Lachnospiraceae	37	1	1	35	0	0	1	1	7	0	0	-	-	+	-	+	-	-	-
0.08_group_155	Bacteroidetes_Bacteroidia_Bacteroidales	18	0	0	18	0	0	0	0	4	0	0	-	-	+	-	+	-	-	-
0.08_group_170	Bacteroidetes_Bacteroidia_Bacteroidales_Porphyromonadaceae	36	0	0	36	0	0	0	0	7	0	0	-	-	+	-	+	-	-	-
0.08_group_157	Bacteroidetes_Bacteroidia_Bacteroidales_Porphyromonadaceae	79	0	0	79	0	0	0	0	6	0	0	-	-	+	-	+	-	-	-
0.08_group_198	Bacteroidetes_Bacteroidia_Bacteroidales	123	0	0	123	0	0	0	0	7	0	0	-	-	+	-	+	-	-	-
0.08_group_168	Bacteroidetes_Bacteroidia_Bacteroidales	244	0	0	244	0	0	0	0	4	0	0	-	-	+	-	+	-	-	-
0.08_group_184	Bacteroidetes_Bacteroidia_Bacteroidales_Porphyromonadaceae	317	0	0	317	0	0	0	0	8	0	0	-	-	+	-	+	-	-	-
more abundand in MIT caeca than in MHH caeca
0.08_group_280	Firmicutes_Clostridia_Clostridiales_Ruminococcaceae	113	14	17	3	53	26	8	6	2	7	8	+	+	+	-	+	-	-	-
0.08_group_122	Firmicutes_Bacilli_Lactobacillales_Lactobacillaceae_Lactobacillus	144	5	2	3	38	96	3	2	2	5	8	+	+	+	+	-	-	-	-
0.08_group_224	Firmicutes_Clostridia_Clostridiales	57	4	2	0	31	20	4	1	0	5	7	+	+	+	+	-	-	-	-
0.08_group_222	Firmicutes_Clostridia_Clostridiales_Lachnospiraceae	53	3	8	2	28	12	2	4	2	5	4	+	+	+	-	-	-	-	-
0.08_group_285	Firmicutes_Clostridia_Clostridiales_Lachnospiraceae_Lachnospiracea_incertae_sedis	128	3	4	6	54	61	3	2	3	7	6	+	+	+	+	-	-	-	-
0.08_group_214	Firmicutes_Clostridia_Clostridiales_Lachnospiraceae	32	1	3	1	15	12	1	2	1	4	4	+	+	+	-	-	-	-	-
0.08_group_245	Firmicutes_Clostridia_Clostridiales_Lachnospiraceae	14	0	0	1	10	3	0	0	1	6	1	+	+	+	-	-	-	-	-
0.08_group_149	Firmicutes_Bacilli_Lactobacillales_Lactobacillaceae_Lactobacillus_Lactobacillus_reuteri	59	0	0	1	24	34	0	0	1	5	8	+	+	+	+	-	-	-	-
0.08_group_165	Proteobacteria_Betaproteobacteria_Burkholderiales_Sutterellaceae_Parasutterella_Parasutterella_excrementihominis	56	0	0	2	35	19	0	0	2	6	7	+	+	+	+	-	-	-	-
0.08_group_139	Firmicutes_Clostridia_Clostridiales_Ruminococcaceae	89	0	0	4	36	49	0	0	4	6	4	+	+	+	+	-	-	-	-
0.08_group_218	Firmicutes_Clostridia_Clostridiales_Ruminococcaceae_Oscillibacter	129	0	1	9	75	44	0	1	3	8	8	+	+	+	+	+	-	-	-
0.08_group_123	Bacteroidetes_Sphingobacteria_Sphingobacteriales	105	0	0	1	76	28	0	0	1	8	5	+	+	+	+	-	-	-	-
0.08_group_175	Bacteroidetes_Bacteroidia_Bacteroidales_Prevotellaceae	521	0	0	108	252	161	0	0	8	8	8	+	+	+	+	+	-	-	-
more abundand in MHH caeca than in MIT caeca
0.08_group_227	Bacteroidetes_Bacteroidia_Bacteroidales_Bacteroidaceae_Bacteroides_Bacteroides_intestinalis	1957	1398	475	81	3	0	8	8	5	2	0	+	+	+	+	+	+	+	-
0.08_group_250	Firmicutes_Clostridia_Clostridiales_Ruminococcaceae_Oscillibacter	891	268	226	233	77	87	8	8	8	8	8	+	+	+	+	-	-	-	-
0.08_group_277	Firmicutes_Clostridia_Clostridiales_Lachnospiraceae	246	64	60	68	32	22	8	8	8	7	7	+	+	+	+	-	-	-	-
0.08_group_172	Firmicutes_Clostridia_Clostridiales_Lachnospiraceae	82	31	29	19	1	2	7	8	6	1	2	+	+	+	+	-	-	-	-
0.08_group_231	Firmicutes_Clostridia_Clostridiales_Lachnospiraceae	29	14	4	7	0	4	7	3	4	0	1	+	+	+	-	-	-	+	-
others:
0.08_group_183	Bacteroidetes_Bacteroidia_Bacteroidales	66	0	0	47	12	7	0	0	7	4	4	+	+	+	+	+	-	-	-
0.08_group_239	Bacteroidetes_Bacteroidia_Bacteroidales_Porphyromonadaceae_Parabacteroides_Parabacteroides_goldsteinii	124	0	0	98	15	11	0	0	8	5	5	+	+	+	+	+	-	-	-
0.08_group_244	Firmicutes_Clostridia_Clostridiales_Clostridiales_Incertae Sedis XIII	87	46	22	2	13	4	7	6	2	4	3	+	+	-	+	+	-	-	-
0.08_group_282	Actinobacteria_Actinobacteria_Coriobacteriales_Coriobacteriaceae	19	0	0	2	6	11	0	0	1	2	5	+	+	-	+	-	-	-	-
0.08_group_228	Firmicutes_Clostridia_Clostridiales_Ruminococcaceae_Oscillibacter	36	0	0	10	15	11	0	0	4	5	4	+	+	-	+	+	-	-	-
0.08_group_187	Firmicutes_Clostridia_Clostridiales_Lachnospiraceae	43	0	0	10	18	15	0	0	5	5	5	+	+	-	+	+	-	-	-
0.08_group_203	Firmicutes_Clostridia_Clostridiales_Ruminococcaceae	368	145	128	47	22	26	8	8	7	4	8	+	+	-	+	+	-	-	-
0.08_group_147	Firmicutes_Bacilli_Lactobacillales_Lactobacillaceae_Lactobacillus_Lactobacillus_murinus	59	0	0	6	26	27	0	0	3	4	6	+	+	-	+	+	-	-	-
0.08_group_278	Firmicutes_Clostridia_Clostridiales_Ruminococcaceae	434	141	104	90	57	42	8	8	7	8	8	+	+	-	+	-	-	-	-
0.08_group_241	Firmicutes_Clostridia_Clostridiales_Lachnospiraceae	346	0	0	187	100	59	0	0	8	8	8	+	+	-	+	+	-	-	-
0.08_group_225	Firmicutes_Clostridia_Clostridiales_Ruminococcaceae	212	0	0	43	56	113	0	0	4	4	4	+	+	-	+	+	-	-	-
0.08_group_211	Bacteroidetes_Bacteroidia_Bacteroidales_Bacteroidaceae_Bacteroides_Bacteroides_vulgatus	490	0	0	267	135	88	0	0	4	7	6	+	+	-	+	+	-	-	-
0.08_group_281	Firmicutes_Clostridia_Clostridiales_Lachnospiraceae	393	26	14	51	149	153	7	6	7	7	8	+	+	-	+	-	-	-	-
0.08_group_145	Deferribacteres_Deferribacteres_Deferribacterales_Deferribacteraceae_Mucispirillum_Mucispirillum_schaedleri	2659	0	0	1697	764	198	0	0	8	5	4	+	+	-	+	+	-	-	-
0.08_group_266	Bacteroidetes_Bacteroidia_Bacteroidales_Bacteroidaceae_Bacteroides_Bacteroides_acidifaciens	2440	0	0	1113	966	361	0	0	8	8	8	+	+	-	+	+	-	-	+
0.08_group_193	Firmicutes_Clostridia_Clostridiales	58	28	19	3	2	6	7	5	3	1	4	+	+	-	-	+	-	-	-
0.08_group_232	Firmicutes_Clostridia_Clostridiales_Lachnospiraceae	61	19	18	14	3	7	6	5	5	2	3	+	+	-	-	-	-	-	-
0.08_group_235	Firmicutes_Clostridia_Clostridiales_Lachnospiraceae	337	135	88	42	28	44	8	8	6	5	8	+	+	-	-	+	-	-	-
0.08_group_182	Firmicutes_Clostridia_Clostridiales	113	47	35	3	23	5	8	8	2	6	2	+	-	+	+	+	-	-	+
0.08_group_189	Firmicutes_Clostridia_Clostridiales_Lachnospiraceae	51	5	0	1	24	21	1	0	1	4	5	+	-	+	+	-	-	-	-
0.08_group_217	Firmicutes_Clostridia_Clostridiales	74	2	0	0	31	41	1	0	0	3	4	+	-	+	+	-	-	-	-
0.08_group_263	Firmicutes_Clostridia_Clostridiales_Ruminococcaceae	123	12	11	2	22	76	6	6	1	7	8	+	-	+	+	+	+	-	+
0.08_group_226	Firmicutes_Clostridia_Clostridiales_Ruminococcaceae	255	42	32	18	82	81	5	5	6	8	8	+	-	+	+	-	-	-	-
0.08_group_186	Firmicutes_Clostridia_Clostridiales_Ruminococcaceae_Pseudoflavonifractor	21	5	0	1	13	2	3	0	1	4	2	+	-	+	-	-	+	-	-
0.08_group_133	Firmicutes_Clostridia_Clostridiales_Ruminococcaceae	190	21	12	4	67	86	6	4	2	7	7	+	-	+	-	+	-	-	-
0.08_group_274	Firmicutes_Clostridia_Clostridiales_Lachnospiraceae	1388	254	215	181	365	373	8	8	8	8	8	+	-	+	-	-	-	-	-
0.08_group_181	Firmicutes_Clostridia_Clostridiales	60	7	2	4	16	31	3	1	1	5	6	+	-	-	+	-	-	-	-
0.08_group_202	Firmicutes_Clostridia_Clostridiales_Lachnospiraceae	14	4	7	1	0	2	4	5	1	0	2	+	-	-	-	-	-	-	-
0.08_group_134	Firmicutes_Clostridia_Clostridiales_Lachnospiraceae	23	5	10	5	0	3	4	5	4	0	2	+	-	-	-	-	-	-	-
0.08_group_269	Firmicutes_Clostridia_Clostridiales_Ruminococcaceae_Oscillibacter	1500	435	416	190	227	232	8	8	8	8	8	+	-	-	-	+	-	-	-
0.08_group_279	Firmicutes_Clostridia_Clostridiales	18905	4078	5480	2731	2825	3791	8	8	8	8	8	+	-	-	-	-	-	-	-
0.08_group_132	Firmicutes_Clostridia_Clostridiales_Ruminococcaceae	42	1	9	9	15	8	1	4	5	5	2	-	+	-	-	+	-	+	-
0.08_group_251	Firmicutes_Clostridia_Clostridiales	277	96	53	28	35	65	8	7	7	7	8	-	+	-	-	+	-	-	-
0.08_group_262	Bacteroidetes_Bacteroidia_Bacteroidales	83	0	0	81	2	0	0	0	8	2	0	-	-	+	-	+	-	-	-
0.08_group_143	Firmicutes_Clostridia_Clostridiales	24	0	0	19	4	1	0	0	5	3	1	-	-	+	-	+	-	-	-
0.08_group_267	Firmicutes_Clostridia_Clostridiales_Ruminococcaceae	50	11	7	0	16	16	4	4	0	4	4	-	-	+	-	+	-	-	-
0.08_group_177	Firmicutes_Clostridia_Clostridiales_Lachnospiraceae_Marvinbryantia	117	39	23	0	31	24	8	7	0	4	5	-	-	+	-	+	-	-	-
0.08_group_219	Bacteroidetes_Bacteroidia_Bacteroidales_Rikenellaceae_Alistipes_Alistipes_finegoldii	184	101	22	3	39	19	8	5	2	7	4	-	-	+	-	+	+	+	-
0.08_group_212	Firmicutes_Clostridia_Clostridiales	216	75	29	0	49	63	7	5	0	4	5	-	-	+	-	+	-	-	-
0.08_group_208	Firmicutes_Clostridia_Clostridiales_Lachnospiraceae	285	36	33	0	126	90	5	5	0	5	7	-	-	+	-	+	-	-	-
0.08_group_272	Firmicutes_Clostridia_Clostridiales_Lachnospiraceae	996	173	132	433	126	132	8	8	8	7	8	-	-	+	-	+	-	-	-
0.08_group_233	Firmicutes_Clostridia_Clostridiales_Ruminococcaceae_Anaerotruncus	98	28	21	18	26	5	8	7	7	7	3	-	-	-	+	-	+	-	+
0.08_group_160	Verrucomicrobia_Verrucomicrobiae_Verrucomicrobiales_Verrucomicrobiaceae_Akkermansia_Akkermansia_muciniphila	231	26	3	60	88	54	5	2	7	5	5	-	-	-	+	-	-	+	-
0.08_group_253	Firmicutes_Clostridia_Clostridiales_Ruminococcaceae	319	83	34	42	70	90	8	8	7	8	8	-	-	-	+	+	-	+	-
0.08_group_197	Firmicutes_Clostridia_Clostridiales_Lachnospiraceae	64	22	23	4	6	9	4	6	2	2	3	-	-	-	-	-	-	-	-
0.08_group_206	Firmicutes_Clostridia_Clostridiales_Lachnospiraceae_Clostridium XlVb	30	9	6	0	4	11	4	3	0	3	6	-	-	-	-	+	-	-	-
0.08_group_154	Firmicutes_Clostridia_Clostridiales_Lachnospiraceae_Butyrivibrio	48	6	18	8	7	9	3	5	5	3	6	-	-	-	-	-	-	-	-
0.08_group_201	Firmicutes_Clostridia_Clostridiales_Lachnospiraceae	40	7	16	1	1	15	4	4	1	1	3	-	-	-	-	-	-	-	-
0.08_group_162	Firmicutes_Clostridia_Clostridiales_Lachnospiraceae	40	7	11	3	1	18	6	6	3	1	6	-	-	-	-	-	+	-	+
0.08_group_223	Firmicutes_Clostridia_Clostridiales_Lachnospiraceae	137	37	16	64	12	8	6	6	5	5	5	-	-	-	-	-	-	-	-
0.08_group_230	Firmicutes_Clostridia_Clostridiales	65	21	6	10	22	6	6	4	2	7	4	-	-	-	-	-	+	+	+
0.08_group_255	Firmicutes_Clostridia_Clostridiales_Lachnospiraceae	199	74	91	4	15	15	6	6	3	3	4	-	-	-	-	+	-	-	-
0.08_group_261	Firmicutes_Clostridia_Clostridiales_Lachnospiraceae	139	44	41	14	25	15	8	6	3	3	2	-	-	-	-	-	-	-	-
0.08_group_247	Firmicutes_Clostridia_Clostridiales_Ruminococcaceae_Butyricicoccus	198	59	48	34	29	28	6	6	7	4	4	-	-	-	-	-	-	-	-
0.08_group_163	Firmicutes_Clostridia_Clostridiales_Lachnospiraceae	135	46	22	7	26	34	8	7	4	6	6	-	-	-	-	+	-	-	-
0.08_group_173	Firmicutes_Clostridia_Clostridiales_Lachnospiraceae	119	22	33	4	35	25	4	4	1	4	3	-	-	-	-	-	-	-	-
0.08_group_215	Firmicutes_Clostridia_Clostridiales_Lachnospiraceae	170	26	26	57	31	30	8	6	6	5	7	-	-	-	-	-	-	-	-
0.08_group_283	Firmicutes_Clostridia_Clostridiales	156	17	32	44	24	39	6	7	8	7	7	-	-	-	-	+	-	-	-
0.08_group_236	Firmicutes_Clostridia_Clostridiales_Ruminococcaceae	115	18	18	16	31	32	8	5	7	5	8	-	-	-	-	-	-	-	-
0.08_group_129	Firmicutes_Erysipelotrichia_Erysipelotrichales_Erysipelotrichaceae_Clostridium XVIII_Clostridium_cocleatum	112	15	18	13	31	35	6	4	6	5	6	-	-	-	-	-	-	-	-
0.08_group_238	Firmicutes_Clostridia_Clostridiales_Ruminococcaceae	210	43	44	39	49	35	8	7	7	8	8	-	-	-	-	-	-	-	-
0.08_group_284	Firmicutes_Clostridia_Clostridiales_Lachnospiraceae	498	84	68	101	124	121	8	7	8	8	8	-	-	-	-	-	-	-	-
0.08_group_259	Firmicutes_Clostridia_Clostridiales_Lachnospiraceae	629	95	111	90	169	164	8	8	8	8	8	-	-	-	-	-	-	-	-
0.08_group_242	Firmicutes_Clostridia_Clostridiales_Lachnospiraceae	3258	672	853	225	570	938	8	8	8	8	8	-	-	-	-	+	-	-	-
rare:
0.08_group_50	Actinobacteria_Actinobacteria_Actinomycetales_Propionibacteriaceae_Propionibacterium	5	0	0	0	0	5	0	0	0	0	1	-	-	-	-	-	-	-	-
0.08_group_85	Actinobacteria_Actinobacteria_Coriobacteriales_Coriobacteriaceae_Olsenella	6	0	0	0	2	4	0	0	0	2	3	+	-	-	-	-	-	-	-
0.08_group_220	Actinobacteria_Actinobacteria_Coriobacteriales_Coriobacteriaceae	5	0	0	0	1	4	0	0	0	1	2	-	-	-	-	-	-	-	-
0.08_group_174	Actinobacteria_Actinobacteria_Coriobacteriales_Coriobacteriaceae_Enterorhabdus	6	0	1	0	1	4	0	1	0	1	2	-	-	-	-	-	-	-	-
0.08_group_105	Actinobacteria_Actinobacteria_Coriobacteriales_Coriobacteriaceae	5	0	0	0	4	1	0	0	0	1	1	-	-	-	-	-	-	-	-
0.08_group_7	Actinobacteria_Actinobacteria_Coriobacteriales_Coriobacteriaceae	1	0	0	0	0	1	0	0	0	0	1	-	-	-	-	-	-	-	-
0.08_group_80	Actinobacteria_Actinobacteria_Coriobacteriales_Coriobacteriaceae_Asaccharobacter	13	0	2	0	6	5	0	1	0	3	2	+	+	+	-	-	-	-	-
0.08_group_210	Actinobacteria_Actinobacteria_Coriobacteriales_Coriobacteriaceae_Enterorhabdus_Enterorhabdus_caecimuris	10	0	0	0	6	4	0	0	0	2	2	+	+	+	-	-	-	-	-
0.08_group_46	Bacteroidetes_Bacteroidia_Bacteroidales	1	0	0	0	0	1	0	0	0	0	1	-	-	-	-	-	-	-	-
0.08_group_113	Bacteroidetes_Bacteroidia_Bacteroidales_Rikenellaceae_Alistipes	10	0	0	0	9	1	0	0	0	3	1	+	+	+	-	-	+	-	-
0.08_group_37	Bacteroidetes_Bacteroidia_Bacteroidales_Bacteroidaceae_Bacteroides	1	0	0	1	0	0	0	0	1	0	0	-	-	-	-	-	-	-	-
0.08_group_60	Bacteroidetes_Sphingobacteria_Sphingobacteriales	2	0	0	0	2	0	0	0	0	2	0	-	-	-	-	-	-	-	-
0.08_group_87	Bacteroidetes_Sphingobacteria_Sphingobacteriales	1	0	0	0	0	1	0	0	0	0	1	-	-	-	-	-	-	-	-
0.08_group_13	Bacteroidetes_Sphingobacteria_Sphingobacteriales_Chitinophagaceae	1	1	0	0	0	0	1	0	0	0	0	-	-	-	-	-	-	-	-
0.08_group_44	Bacteroidetes_Sphingobacteria_Sphingobacteriales_Cytophagaceae	1	0	0	0	0	1	0	0	0	0	1	-	-	-	-	-	-	-	-
0.08_group_273	Bacteroidetes_Flavobacteria_Flavobacteriales_Flavobacteriaceae_Cloacibacterium	1	0	1	0	0	0	0	1	0	0	0	-	-	-	-	-	-	-	-
0.08_group_167	Proteobacteria_Alphaproteobacteria_Rhizobiales_Bradyrhizobiaceae	2	0	0	1	0	1	0	0	1	0	1	-	-	-	-	-	-	-	-
0.08_group_9	Proteobacteria_Alphaproteobacteria_Sphingomonadales_Sphingomonadaceae	1	0	0	0	0	1	0	0	0	0	1	-	-	-	-	-	-	-	-
0.08_group_17	Proteobacteria_Alphaproteobacteria_Sphingomonadales_Sphingomonadaceae_Sphingomonas	1	0	0	0	1	0	0	0	0	1	0	-	-	-	-	-	-	-	-
0.08_group_74	Proteobacteria_Betaproteobacteria_Burkholderiales_Comamonadaceae_Diaphorobacter	3	1	1	1	0	0	1	1	1	0	0	-	-	-	-	-	-	-	-
0.08_group_41	Proteobacteria_Gammaproteobacteria_Legionellales_Coxiellaceae_Aquicella	1	0	0	0	1	0	0	0	0	1	0	-	-	-	-	-	-	-	-
0.08_group_112	Proteobacteria_Gammaproteobacteria_Xanthomonadales_Xanthomonadaceae_Stenotrophomonas	4	0	0	4	0	0	0	0	1	0	0	-	-	-	-	-	-	-	-
0.08_group_124	Firmicutes_Clostridia	3	0	0	0	1	2	0	0	0	1	2	-	-	-	-	-	-	-	-
0.08_group_135	Firmicutes_Clostridia_Clostridiales	3	3	0	0	0	0	2	0	0	0	0	-	-	-	-	-	-	-	-
0.08_group_90	Firmicutes_Clostridia_Clostridiales	4	0	0	0	3	1	0	0	0	1	1	-	-	-	-	-	-	-	-
0.08_group_57	Firmicutes_Clostridia	1	0	0	0	0	1	0	0	0	0	1	-	-	-	-	-	-	-	-
0.08_group_240	Firmicutes_Clostridia_Clostridiales	13	0	0	0	8	5	0	0	0	3	2	+	+	+	-	-	-	-	-
0.08_group_127	Firmicutes_Clostridia_Clostridiales	32	0	0	0	11	21	0	0	0	3	2	+	+	+	+	-	-	-	-
0.08_group_146	Firmicutes_Clostridia_Clostridiales	122	0	0	0	45	77	0	0	0	2	3	+	+	+	+	-	-	-	-
0.08_group_114	Firmicutes_Clostridia_Clostridiales	10	4	3	3	0	0	1	3	2	0	0	+	-	-	-	-	-	-	-
0.08_group_185	Firmicutes_Clostridia_Clostridiales	19	3	1	8	2	5	1	1	3	2	2	-	-	-	-	-	-	-	-
0.08_group_178	Firmicutes_Clostridia_Clostridiales_Clostridiales_Incertae Sedis XIII	13	6	6	0	1	0	3	3	0	1	0	+	-	-	+	+	-	-	-
0.08_group_137	Firmicutes_Clostridia_Clostridiales	11	0	0	0	11	0	0	0	0	2	0	+	+	+	-	-	+	-	+
0.08_group_115	Firmicutes_Clostridia_Clostridiales	20	0	0	0	14	6	0	0	0	2	2	+	+	+	+	-	-	-	-
0.08_group_161	Firmicutes_Clostridia_Clostridiales	13	0	0	0	0	13	0	0	0	0	2	+	-	-	+	-	+	-	+
0.08_group_264	Firmicutes_Clostridia_Clostridiales	9	0	0	0	5	4	0	0	0	2	1	+	-	-	-	-	-	-	-
0.08_group_72	Firmicutes_Clostridia_Clostridiales_Lachnospiraceae	7	0	0	0	5	2	0	0	0	2	2	+	-	-	-	-	-	-	-
0.08_group_52	Firmicutes_Clostridia_Clostridiales	6	0	0	0	5	1	0	0	0	2	1	+	-	-	-	-	-	-	-
0.08_group_88	Firmicutes_Clostridia_Clostridiales	4	0	0	0	0	4	0	0	0	0	2	-	-	-	-	-	-	-	-
0.08_group_248	Firmicutes_Clostridia_Clostridiales	4	0	0	0	3	1	0	0	0	2	1	-	-	-	-	-	-	-	-
0.08_group_49	Firmicutes_Clostridia_Clostridiales_Lachnospiraceae	3	0	0	0	1	2	0	0	0	1	2	-	-	-	-	-	-	-	-
0.08_group_111	Firmicutes_Clostridia_Clostridiales_Lachnospiraceae	2	0	0	0	0	2	0	0	0	0	2	-	-	-	-	-	-	-	-
0.08_group_229	Firmicutes_Clostridia_Clostridiales	6	1	2	0	2	1	1	1	0	2	1	-	-	-	-	-	-	-	-
0.08_group_71	Firmicutes_Clostridia_Clostridiales	3	3	0	0	0	0	2	0	0	0	0	-	-	-	-	-	-	-	-
0.08_group_176	Firmicutes_Clostridia_Clostridiales_Lachnospiraceae	4	0	4	0	0	0	0	2	0	0	0	-	-	-	-	-	-	-	-
0.08_group_271	Firmicutes_Clostridia_Clostridiales	5	1	3	1	0	0	1	2	1	0	0	-	-	-	-	-	-	-	-
0.08_group_136	Firmicutes_Clostridia_Clostridiales	13	0	0	0	11	2	0	0	0	1	1	+	+	+	-	-	+	-	-
0.08_group_96	Firmicutes_Clostridia_Clostridiales_Lachnospiraceae	17	0	0	0	3	14	0	0	0	1	1	+	-	-	+	-	+	-	-
0.08_group_62	Firmicutes_Clostridia_Clostridiales	7	0	0	0	4	3	0	0	0	1	1	+	-	-	-	-	-	-	-
0.08_group_61	Firmicutes_Clostridia_Clostridiales	4	0	0	0	3	1	0	0	0	1	1	-	-	-	-	-	-	-	-
0.08_group_55	Firmicutes_Clostridia_Clostridiales	3	0	0	0	3	0	0	0	0	1	0	-	-	-	-	-	-	-	-
0.08_group_65	Firmicutes_Clostridia_Clostridiales	2	0	0	0	1	1	0	0	0	1	1	-	-	-	-	-	-	-	-
0.08_group_73	Firmicutes_Clostridia_Clostridiales	2	0	0	0	1	1	0	0	0	1	1	-	-	-	-	-	-	-	-
0.08_group_11	Firmicutes_Clostridia_Clostridiales	1	0	0	0	1	0	0	0	0	1	0	-	-	-	-	-	-	-	-
0.08_group_22	Firmicutes_Clostridia_Clostridiales	1	0	0	0	0	1	0	0	0	0	1	-	-	-	-	-	-	-	-
0.08_group_42	Firmicutes_Clostridia_Clostridiales	1	0	0	0	1	0	0	0	0	1	0	-	-	-	-	-	-	-	-
0.08_group_43	Firmicutes_Clostridia_Clostridiales	1	0	0	0	1	0	0	0	0	1	0	-	-	-	-	-	-	-	-
0.08_group_48	Firmicutes_Clostridia_Clostridiales	1	0	0	0	1	0	0	0	0	1	0	-	-	-	-	-	-	-	-
0.08_group_166	Firmicutes_Clostridia_Clostridiales	1	0	0	0	1	0	0	0	0	1	0	-	-	-	-	-	-	-	-
0.08_group_256	Firmicutes_Clostridia_Clostridiales	4	1	0	0	2	1	1	0	0	1	1	-	-	-	-	-	-	-	-
0.08_group_0	Firmicutes_Clostridia_Clostridiales	1	0	0	1	0	0	0	0	1	0	0	-	-	-	-	-	-	-	-
0.08_group_53	Firmicutes_Clostridia_Clostridiales	1	1	0	0	0	0	1	0	0	0	0	-	-	-	-	-	-	-	-
0.08_group_268	Firmicutes_Clostridia_Clostridiales_Ruminococcaceae	1	1	0	0	0	0	1	0	0	0	0	-	-	-	-	-	-	-	-
0.08_group_99	Firmicutes_Clostridia_Clostridiales	3	1	0	1	0	1	1	0	1	0	1	-	-	-	-	-	-	-	-
0.08_group_265	Firmicutes_Clostridia_Clostridiales_Ruminococcaceae_Oscillibacter	5	1	1	1	1	1	1	1	1	1	1	-	-	-	-	-	-	-	-
0.08_group_213	Firmicutes_Clostridia_Clostridiales	4	0	4	0	0	0	0	1	0	0	0	-	-	-	-	-	-	-	-
0.08_group_108	Firmicutes_Clostridia_Clostridiales_Clostridiaceae 1_Clostridium sensu stricto_Clostridium_disporicum	6	0	0	0	1	5	0	0	0	1	2	+	-	-	-	-	-	-	-
0.08_group_180	Firmicutes_Clostridia_Clostridiales_Clostridiales_Incertae Sedis XIII_Anaerovorax	7	0	0	0	3	4	0	0	0	1	3	+	-	-	-	-	-	-	-
0.08_group_30	Firmicutes_Clostridia_Clostridiales_Clostridiales_Incertae Sedis XIII_Anaerovorax	2	0	0	0	0	2	0	0	0	0	1	-	-	-	-	-	-	-	-
0.08_group_100	Firmicutes_Clostridia_Clostridiales_Lachnospiraceae	8	0	0	0	1	7	0	0	0	1	3	+	-	-	+	-	-	-	-
0.08_group_194	Firmicutes_Clostridia_Clostridiales_Lachnospiraceae	17	1	1	0	8	7	1	1	0	2	3	+	-	+	-	-	-	-	-
0.08_group_216	Firmicutes_Clostridia_Clostridiales_Lachnospiraceae	41	3	4	0	13	21	2	2	0	2	3	-	-	+	-	-	-	-	-
0.08_group_209	Firmicutes_Clostridia_Clostridiales_Lachnospiraceae	7	1	2	4	0	0	1	1	3	0	0	-	-	-	-	-	-	-	-
0.08_group_86	Firmicutes_Clostridia_Clostridiales_Lachnospiraceae	10	6	4	0	0	0	3	1	0	0	0	+	+	-	-	+	-	-	-
0.08_group_158	Firmicutes_Clostridia_Clostridiales_Lachnospiraceae	11	4	7	0	0	0	2	3	0	0	0	+	-	-	+	-	-	-	-
0.08_group_128	Firmicutes_Clostridia_Clostridiales_Lachnospiraceae	7	0	0	0	0	7	0	0	0	0	2	+	-	-	+	-	+	-	+
0.08_group_257	Firmicutes_Clostridia_Clostridiales_Lachnospiraceae	3	0	0	0	1	2	0	0	0	1	2	-	-	-	-	-	-	-	-
0.08_group_93	Firmicutes_Clostridia_Clostridiales_Lachnospiraceae	2	0	0	2	0	0	0	0	2	0	0	-	-	-	-	-	-	-	-
0.08_group_76	Firmicutes_Clostridia_Clostridiales_Lachnospiraceae	6	1	1	3	1	0	1	1	2	1	0	-	-	-	-	-	-	-	-
0.08_group_148	Firmicutes_Clostridia_Clostridiales_Lachnospiraceae	10	4	1	5	0	0	2	1	2	0	0	-	-	-	-	-	-	-	-
0.08_group_102	Firmicutes_Clostridia_Clostridiales_Lachnospiraceae	2	0	0	0	0	2	0	0	0	0	1	-	-	-	-	-	-	-	-
0.08_group_27	Firmicutes_Clostridia_Clostridiales_Lachnospiraceae	1	0	0	0	1	0	0	0	0	1	0	-	-	-	-	-	-	-	-
0.08_group_38	Firmicutes_Clostridia_Clostridiales_Lachnospiraceae	1	0	0	0	0	1	0	0	0	0	1	-	-	-	-	-	-	-	-
0.08_group_125	Firmicutes_Clostridia_Clostridiales_Lachnospiraceae	1	0	0	0	0	1	0	0	0	0	1	-	-	-	-	-	-	-	-
0.08_group_51	Firmicutes_Clostridia_Clostridiales_Lachnospiraceae	1	0	1	0	0	0	0	1	0	0	0	-	-	-	-	-	-	-	-
0.08_group_142	Firmicutes_Clostridia_Clostridiales_Lachnospiraceae	1	0	0	1	0	0	0	0	1	0	0	-	-	-	-	-	-	-	-
0.08_group_150	Firmicutes_Clostridia_Clostridiales_Lachnospiraceae	1	0	0	1	0	0	0	0	1	0	0	-	-	-	-	-	-	-	-
0.08_group_151	Firmicutes_Clostridia_Clostridiales_Lachnospiraceae	1	0	1	0	0	0	0	1	0	0	0	-	-	-	-	-	-	-	-
0.08_group_192	Firmicutes_Clostridia_Clostridiales_Lachnospiraceae	1	0	0	1	0	0	0	0	1	0	0	-	-	-	-	-	-	-	-
0.08_group_58	Firmicutes_Clostridia_Clostridiales_Lachnospiraceae	2	1	0	1	0	0	1	0	1	0	0	-	-	-	-	-	-	-	-
0.08_group_190	Firmicutes_Clostridia_Clostridiales_Lachnospiraceae	3	0	3	0	0	0	0	1	0	0	0	-	-	-	-	-	-	-	-
0.08_group_164	Firmicutes_Clostridia_Clostridiales_Lachnospiraceae	9	3	3	0	0	3	1	1	0	0	1	-	-	-	-	-	-	-	-
0.08_group_207	Firmicutes_Clostridia_Clostridiales_Lachnospiraceae_Clostridium XlVb	5	1	0	4	0	0	1	0	2	0	0	-	-	-	-	-	-	-	-
0.08_group_98	Firmicutes_Clostridia_Clostridiales_Lachnospiraceae_Marvinbryantia	11	5	0	3	0	3	2	0	2	0	1	-	-	-	-	-	-	-	-
0.08_group_200	Firmicutes_Clostridia_Clostridiales_Ruminococcaceae	12	0	0	0	8	4	0	0	0	3	2	+	+	+	-	-	-	-	-
0.08_group_110	Firmicutes_Clostridia_Clostridiales_Ruminococcaceae_Oscillibacter	21	0	0	0	15	6	0	0	0	3	3	+	+	+	+	-	-	-	-
0.08_group_258	Firmicutes_Clostridia_Clostridiales_Ruminococcaceae	5	0	0	0	1	4	0	0	0	1	3	-	-	-	-	-	-	-	-
0.08_group_66	Firmicutes_Clostridia_Clostridiales_Ruminococcaceae	3	0	0	0	0	3	0	0	0	0	3	-	-	-	-	-	-	-	-
0.08_group_152	Firmicutes_Clostridia_Clostridiales_Ruminococcaceae_Anaerotruncus	16	3	0	2	0	11	1	0	2	0	3	-	-	-	+	-	-	-	+
0.08_group_276	Firmicutes_Clostridia_Clostridiales_Ruminococcaceae	8	4	1	3	0	0	3	1	2	0	0	-	-	-	-	-	-	-	-
0.08_group_196	Firmicutes_Clostridia_Clostridiales_Ruminococcaceae	14	8	1	0	1	4	2	1	0	1	3	-	-	-	-	+	-	-	-
0.08_group_179	Firmicutes_Clostridia_Clostridiales_Ruminococcaceae	19	18	1	0	0	0	3	1	0	0	0	+	+	-	-	+	-	-	-
0.08_group_171	Firmicutes_Clostridia_Clostridiales_Ruminococcaceae	13	0	0	0	7	6	0	0	0	1	2	+	+	+	+	-	-	-	-
0.08_group_95	Firmicutes_Clostridia_Clostridiales_Ruminococcaceae	3	0	0	0	2	1	0	0	0	2	1	-	-	-	-	-	-	-	-
0.08_group_84	Firmicutes_Clostridia_Clostridiales_Ruminococcaceae	2	0	0	0	0	2	0	0	0	0	2	-	-	-	-	-	-	-	-
0.08_group_91	Firmicutes_Clostridia_Clostridiales_Ruminococcaceae	4	0	0	0	4	0	0	0	0	1	0	-	-	-	-	-	-	-	-
0.08_group_109	Firmicutes_Clostridia_Clostridiales_Ruminococcaceae	2	0	0	0	0	2	0	0	0	0	1	-	-	-	-	-	-	-	-
0.08_group_116	Firmicutes_Clostridia_Clostridiales_Ruminococcaceae	2	0	0	0	2	0	0	0	0	1	0	-	-	-	-	-	-	-	-
0.08_group_6	Firmicutes_Clostridia_Clostridiales_Ruminococcaceae	1	0	0	0	0	1	0	0	0	0	1	-	-	-	-	-	-	-	-
0.08_group_18	Firmicutes_Clostridia_Clostridiales_Ruminococcaceae	1	0	0	0	1	0	0	0	0	1	0	-	-	-	-	-	-	-	-
0.08_group_83	Firmicutes_Clostridia_Clostridiales_Ruminococcaceae	1	0	0	1	0	0	0	0	1	0	0	-	-	-	-	-	-	-	-
0.08_group_81	Firmicutes_Clostridia_Clostridiales_Ruminococcaceae	2	0	1	1	0	0	0	1	1	0	0	-	-	-	-	-	-	-	-
0.08_group_159	Firmicutes_Clostridia_Clostridiales_Ruminococcaceae	2	2	0	0	0	0	1	0	0	0	0	-	-	-	-	-	-	-	-
0.08_group_275	Firmicutes_Clostridia_Clostridiales_Ruminococcaceae	2	1	0	1	0	0	1	0	1	0	0	-	-	-	-	-	-	-	-
0.08_group_75	Firmicutes_Clostridia_Clostridiales_Ruminococcaceae	9	7	2	0	0	0	1	1	0	0	0	+	+	-	-	+	-	-	-
0.08_group_103	Firmicutes_Clostridia_Clostridiales_Ruminococcaceae_Clostridium IV	8	5	3	0	0	0	2	2	0	0	0	+	-	-	-	-	-	-	-
0.08_group_16	Firmicutes_Clostridia_Clostridiales_Ruminococcaceae_Clostridium IV	1	0	1	0	0	0	0	1	0	0	0	-	-	-	-	-	-	-	-
0.08_group_94	Firmicutes_Clostridia_Clostridiales_Ruminococcaceae_Oscillibacter	7	0	0	0	6	1	0	0	0	2	1	+	+	+	-	-	-	-	-
0.08_group_47	Firmicutes_Clostridia_Clostridiales_Ruminococcaceae_Pseudoflavonifractor	1	0	0	1	0	0	0	0	1	0	0	-	-	-	-	-	-	-	-
0.08_group_237	Firmicutes_Erysipelotrichia_Erysipelotrichales_Erysipelotrichaceae	4	0	0	0	2	2	0	0	0	2	2	-	-	-	-	-	-	-	-
0.08_group_64	Firmicutes_Erysipelotrichia_Erysipelotrichales_Erysipelotrichaceae	1	0	0	0	1	0	0	0	0	1	0	-	-	-	-	-	-	-	-
0.08_group_67	Firmicutes_Erysipelotrichia_Erysipelotrichales_Erysipelotrichaceae_Coprobacillus	2	0	2	0	0	0	0	1	0	0	0	-	-	-	-	-	-	-	-
0.08_group_68	Firmicutes_Erysipelotrichia_Erysipelotrichales_Erysipelotrichaceae_Coprobacillus_Coprobacillus_cateniformis	2	2	0	0	0	0	2	0	0	0	0	-	-	-	-	-	-	-	-
0.08_group_40	Firmicutes_Erysipelotrichia_Erysipelotrichales_Erysipelotrichaceae_Erysipelotrichaceae_incertae sedis	2	0	0	2	0	0	0	0	1	0	0	-	-	-	-	-	-	-	-
0.08_group_140	Firmicutes_Erysipelotrichia_Erysipelotrichales_Erysipelotrichaceae_Holdemania_Holdemania_filiformis	1	1	0	0	0	0	1	0	0	0	0	-	-	-	-	-	-	-	-
0.08_group_92	Firmicutes_Erysipelotrichia_Erysipelotrichales_Erysipelotrichaceae_Turicibacter_Turicibacter_sanguinis	11	0	0	0	2	9	0	0	0	1	2	+	-	-	+	-	-	-	-
0.08_group_15	OD1__OD1_genera_incertae sedis	1	0	0	0	0	1	0	0	0	0	1	-	-	-	-	-	-	-	-
