# Supplementary material for: Intestinal Microbiota Composition of Interleukin-10 Deficient C57BL/6J Mice and Susceptibility to Helicobacter hepaticus-Induced Colitis
Source: PLoS One. 2013 Aug 9;8(8):e70783. doi: 10.1371/journal.pone.0070783 (PMC3739778; doi:10.1371/journal.pone.0070783)
Supplement: Table S4 — List of Schaedler Flora sequences classified according to the criteria also employed for the experimental sequences. (XLS) [file pone.0070783.s005.xls]

## Sheet: Table S4
Schaedler flora sequence classification
Genbank accession number	Classification according to RDP classifier - TaxCollector-output pipeline	Strain identification according to Dewhirst et al.*	Taxonomic identity according to Dewhirst et al.*
AF157057	Deferribacteres_Deferribacteres_Deferribacteraceae_Mucispirillum	Flexistipes phylum Colobus, strain Lincoln Park 3
AF157055	Deferribacteres_Deferribacteres_Deferribacteraceae_Mucispirillum_Mucispirillum_schaedleri	Spiral-shaped organism, strain ASF 457	Flexistipes phylum
AF157058	Firmicutes_Clostridia_Lachnospiraceae	Eubacterium plexicaudatuma, strain ATCC 27514
AF157054	Firmicutes_Clostridia_Lachnospiraceae	Fusiform EOS bacteria, strain ASF 492	E. plexicaudatum
AF157052	Firmicutes_Clostridia_Lachnospiraceae_Clostridium XlVb	Fusiform EOS bacteria, strain ASF 356	Clostridium sp.
AF157053	Firmicutes_Clostridia_Lachnospiraceae	Fusiform EOS bacteria, strain ASF 502	Clostridium sp.
AF157050	Firmicutes_Bacilli_Lactobacillaceae_Lactobacillus_Lactobacillus_intestinalis	Lactobacillus acidophilus, strain ASF 360	Lactobacillus sp.
AF157049	Firmicutes_Bacilli_Lactobacillaceae_Lactobacillus	Lactobacillus salivarius, strain ASF 361	L. murinus-L. animalis
AF157056	Bacteroidetes_Bacteroidia_Porphyromonadaceae_Parabacteroides_Parabacteroides_goldsteinii	Bacteroides distasonis, strain ASF 519	[Bacteroides] sp.
AF157051	Firmicutes_Clostridia_Ruminococcaceae_Pseudoflavonifractor	Fusiform EOS bacteria, strain ASF 500	Clostridium sp.
* Dewhirst, F.E., Chien, C.-C. Paster, B.J., Ericson, R.L., Orcutt, R.P., Schauer, D.B., Fox, J.G., 1999. Phylogeny of the defined murine microbiota: Altered Schaedler Flora. Applied and Environmental Microbiology 65, 3287 –3292.
