# Supplementary material for: Intestinal Microbiota Composition of Interleukin-10 Deficient C57BL/6J Mice and Susceptibility to Helicobacter hepaticus-Induced Colitis
Source: PLoS One. 2013 Aug 9;8(8):e70783. doi: 10.1371/journal.pone.0070783 (PMC3739778; doi:10.1371/journal.pone.0070783)
Supplement: Table S5 — Comparison of primer pairs 8F-338R and 8F-541R according to SILVA TestPrime results. Included groups correspond to the taxonomic identification of OTUs identified as restricted to one animal facility or significantly more abundant in one set of samples. (XLS) [file pone.0070783.s006.xls]

## Sheet: Table S5
organism	count of hits of primer pair		detected by both primer pairs
according to silva "path" entry	8F-338R	8F-541R	hits	fraction of hits detected by 8F-338R also detected by 8F-541R	fraction of hits detected by 8F-541R also detected by 8F-338R
no mismatch allowed
all Bacteria (mitochondria and chloroplasts excluded)	50152	50678	46446	0.926105	0.916492
groups of interest (taxa of OTUs specific for or significantly more abundant in one animal facility)
Acinetobacter	131	132	127	0.969466	0.962121
Alistipes	113	114	111	0.982301	0.973684
Alphaproteobacteria	3896	3824	3678	0.944045	0.96182
Bacteroidales	4291	4290	4150	0.967141	0.967366
Clostridiales	17308	17651	16741	0.967241	0.948445
Lachnospiracea	8680	9088	8444	0.972811	0.929137
Lachnospiraceae	8680	9088	8444	0.972811	0.929137
Lactobacillus	594	598	571	0.961279	0.954849
Odoribacter	21	19	19	0.904762	1
Oscillibacter	74	73	72	0.972973	0.986301
Porphyromonadaceae	383	377	369	0.963446	0.97878
Prevotellaceae	1160	1154	1125	0.969828	0.97487
Ruminococcaceae	4928	4916	4798	0.97362	0.975997
Sphingobacteriales	793	763	735	0.92686	0.963303
TM7	113	5	4	0.0353982	0.8
Clostridium	687	693	671	0.97671	0.968254
genera of OTUs with species information
Bacteroides	528	531	516	0.977273	0.971751
Bilophila	3	3	3	1	1
Lactobacillus	594	598	571	0.961279	0.954849
Lactobacillus	594	598	571	0.961279	0.954849
Parabacteroides	65	66	64	0.984615	0.969697
Parasutterella	18	16	16	0.888889	1
OTU species according to silva "organism Name" entry
Bacteroides intestinalis	4	4	4	1	1
Bilophila wadsworthia	0	0	0
Lactobacillus intestinalis	1	1	1	1	1
Lactobacillus reuteri	4	5	4	1	0.8
Parabacteroides merdae	2	2	2	1	1
Parasutterella excrementihominis	1	1	1	1	1
1 mismatch allowed
all Bacteria (mitochondria and chloroplasts excluded)	69512	71562	68349	0.983269	0.955102
groups of interest (taxa of OTUs specific for or significantly more abundant in one animal facility)
Acinetobacter	253	252	250	0.988142	0.992063
Alistipes	124	123	123	0.991935	1
Alphaproteobacteria	5585	5664	5512	0.986929	0.973164
Bacteroidales	5423	5384	5355	0.987461	0.994614
Clostridiales	21132	21173	20956	0.991671	0.989751
Lachnospiracea	10490	10452	10397	0.991134	0.994738
Lachnospiraceae	10490	10452	10397	0.991134	0.994738
Lactobacillus	706	693	686	0.971671	0.989899
Odoribacter	21	21	21	1	1
Oscillibacter	89	88	88	0.988764	1
Porphyromonadaceae	502	496	495	0.986056	0.997984
Prevotellaceae	1492	1489	1480	0.991957	0.993956
Ruminococcaceae	6023	6026	5993	0.995019	0.994524
Sphingobacteriales	1170	1157	1151	0.983761	0.994814
TM7	167	165	162	0.97006	0.981818
Clostridium	809	802	797	0.985167	0.993766
genera of OTUs with species information
Bacteroides	616	620	613	0.99513	0.98871
Bilophila	5	5	5	1	1
Lactobacillus	706	693	686	0.971671	0.989899
Lactobacillus	706	693	686	0.971671	0.989899
Parabacteroides	87	86	86	0.988506	1
Parasutterella	19	18	18	0.947368	1
OTU species according to silva "organism Name" entry
Bacteroides intestinalis	4	4	4	1	1
Bilophila wadsworthia	0	0	0
Lactobacillus intestinalis	1	1	1	1	1
Lactobacillus reuteri	4	5	4	1	0.8
Parabacteroides merdae	2	2	2	1	1
Parasutterella excrementihominis	1	1	1	1	1
