# Supplementary material for: Intestinal Microbiota Composition of Interleukin-10 Deficient C57BL/6J Mice and Susceptibility to Helicobacter hepaticus-Induced Colitis
Source: PLoS One. 2013 Aug 9;8(8):e70783. doi: 10.1371/journal.pone.0070783 (PMC3739778; doi:10.1371/journal.pone.0070783)
Supplement: Table S6 — OTU classification according to (1) 80% consensus of classification of individual sequences and (2) classification of OTU consensus sequences (3) final OTU classification. (XLS) [file pone.0070783.s007.xls]

## Sheet: Table S6
OTU label	(1) 80% Consensus of classification of individual sequences	(2) Classification of consensus sequence	(3) OTU classification (best of (1) and (2))
0.08_group_0	Firmicutes_Clostridia_Clostridiales	-	Firmicutes_Clostridia_Clostridiales
0.08_group_6	Firmicutes_Clostridia_Clostridiales_Ruminococcaceae	-	Firmicutes_Clostridia_Clostridiales_Ruminococcaceae
0.08_group_7	Actinobacteria_Actinobacteria_Coriobacteriales_Coriobacteriaceae	-	Actinobacteria_Actinobacteria_Coriobacteriales_Coriobacteriaceae
0.08_group_9	Proteobacteria_Alphaproteobacteria_Sphingomonadales_Sphingomonadaceae	-	Proteobacteria_Alphaproteobacteria_Sphingomonadales_Sphingomonadaceae
0.08_group_11	Firmicutes_Clostridia_Clostridiales	-	Firmicutes_Clostridia_Clostridiales
0.08_group_13	Bacteroidetes_Sphingobacteria_Sphingobacteriales_Chitinophagaceae	-	Bacteroidetes_Sphingobacteria_Sphingobacteriales_Chitinophagaceae
0.08_group_15	OD1__OD1_genera_incertae sedis	-	OD1__OD1_genera_incertae sedis
0.08_group_16	Firmicutes_Clostridia_Clostridiales_Ruminococcaceae_Clostridium IV	-	Firmicutes_Clostridia_Clostridiales_Ruminococcaceae_Clostridium IV
0.08_group_17	Proteobacteria_Alphaproteobacteria_Sphingomonadales_Sphingomonadaceae_Sphingomonas	-	Proteobacteria_Alphaproteobacteria_Sphingomonadales_Sphingomonadaceae_Sphingomonas
0.08_group_18	Firmicutes_Clostridia_Clostridiales_Ruminococcaceae	-	Firmicutes_Clostridia_Clostridiales_Ruminococcaceae
0.08_group_22	Firmicutes_Clostridia_Clostridiales	-	Firmicutes_Clostridia_Clostridiales
0.08_group_27	Firmicutes_Clostridia_Clostridiales_Lachnospiraceae	-	Firmicutes_Clostridia_Clostridiales_Lachnospiraceae
0.08_group_30	Firmicutes_Clostridia_Clostridiales_Clostridiales_Incertae Sedis XIII_Anaerovorax	-	Firmicutes_Clostridia_Clostridiales_Clostridiales_Incertae Sedis XIII_Anaerovorax
0.08_group_37	Bacteroidetes_Bacteroidia_Bacteroidales_Bacteroidaceae_Bacteroides	-	Bacteroidetes_Bacteroidia_Bacteroidales_Bacteroidaceae_Bacteroides
0.08_group_38	Firmicutes_Clostridia_Clostridiales_Lachnospiraceae	-	Firmicutes_Clostridia_Clostridiales_Lachnospiraceae
0.08_group_40	Firmicutes_Erysipelotrichia_Erysipelotrichales_Erysipelotrichaceae_Erysipelotrichaceae_incertae sedis	-	Firmicutes_Erysipelotrichia_Erysipelotrichales_Erysipelotrichaceae_Erysipelotrichaceae_incertae sedis
0.08_group_41	Proteobacteria_Gammaproteobacteria_Legionellales_Coxiellaceae_Aquicella	-	Proteobacteria_Gammaproteobacteria_Legionellales_Coxiellaceae_Aquicella
0.08_group_42	Firmicutes_Clostridia_Clostridiales	-	Firmicutes_Clostridia_Clostridiales
0.08_group_43	Firmicutes_Clostridia_Clostridiales	-	Firmicutes_Clostridia_Clostridiales
0.08_group_44	Bacteroidetes_Sphingobacteria_Sphingobacteriales_Cytophagaceae	-	Bacteroidetes_Sphingobacteria_Sphingobacteriales_Cytophagaceae
0.08_group_46	Bacteroidetes_Bacteroidia_Bacteroidales	-	Bacteroidetes_Bacteroidia_Bacteroidales
0.08_group_47	Firmicutes_Clostridia_Clostridiales_Ruminococcaceae_Pseudoflavonifractor	-	Firmicutes_Clostridia_Clostridiales_Ruminococcaceae_Pseudoflavonifractor
0.08_group_48	Firmicutes_Clostridia_Clostridiales	Firmicutes_Clostridia_Clostridiales	Firmicutes_Clostridia_Clostridiales
0.08_group_49	Firmicutes_Clostridia_Clostridiales	Firmicutes_Clostridia_Clostridiales_Lachnospiraceae	Firmicutes_Clostridia_Clostridiales_Lachnospiraceae
0.08_group_50	Actinobacteria_Actinobacteria_Actinomycetales_Propionibacteriaceae_Propionibacterium	Actinobacteria_Actinobacteria_Actinomycetales_Propionibacteriaceae_Propionibacterium	Actinobacteria_Actinobacteria_Actinomycetales_Propionibacteriaceae_Propionibacterium
0.08_group_51	Firmicutes_Clostridia_Clostridiales_Lachnospiraceae	Firmicutes_Clostridia_Clostridiales_Lachnospiraceae	Firmicutes_Clostridia_Clostridiales_Lachnospiraceae
0.08_group_52	Firmicutes_Clostridia_Clostridiales	Firmicutes_Clostridia_Clostridiales	Firmicutes_Clostridia_Clostridiales
0.08_group_53	Firmicutes_Clostridia_Clostridiales	Firmicutes_Clostridia_Clostridiales	Firmicutes_Clostridia_Clostridiales
0.08_group_55	Firmicutes_Clostridia_Clostridiales	Firmicutes_Clostridia_Clostridiales	Firmicutes_Clostridia_Clostridiales
0.08_group_57	Firmicutes_Clostridia	Firmicutes_Clostridia	Firmicutes_Clostridia
0.08_group_58	Firmicutes_Clostridia_Clostridiales_Lachnospiraceae	Firmicutes_Clostridia_Clostridiales_Lachnospiraceae	Firmicutes_Clostridia_Clostridiales_Lachnospiraceae
0.08_group_60	Bacteroidetes_Sphingobacteria_Sphingobacteriales	Bacteroidetes_Sphingobacteria_Sphingobacteriales	Bacteroidetes_Sphingobacteria_Sphingobacteriales
0.08_group_61	Firmicutes_Clostridia_Clostridiales	Firmicutes_Clostridia_Clostridiales	Firmicutes_Clostridia_Clostridiales
0.08_group_62	Firmicutes_Clostridia_Clostridiales	Firmicutes_Clostridia_Clostridiales	Firmicutes_Clostridia_Clostridiales
0.08_group_64	Firmicutes_Erysipelotrichia_Erysipelotrichales_Erysipelotrichaceae	Firmicutes_Erysipelotrichia_Erysipelotrichales_Erysipelotrichaceae	Firmicutes_Erysipelotrichia_Erysipelotrichales_Erysipelotrichaceae
0.08_group_65	Firmicutes_Clostridia_Clostridiales	Firmicutes_Clostridia_Clostridiales	Firmicutes_Clostridia_Clostridiales
0.08_group_66	Firmicutes_Clostridia_Clostridiales_Ruminococcaceae	Firmicutes_Clostridia_Clostridiales_Ruminococcaceae	Firmicutes_Clostridia_Clostridiales_Ruminococcaceae
0.08_group_67	Firmicutes_Erysipelotrichia_Erysipelotrichales_Erysipelotrichaceae_Coprobacillus	Firmicutes_Erysipelotrichia_Erysipelotrichales_Erysipelotrichaceae_Coprobacillus	Firmicutes_Erysipelotrichia_Erysipelotrichales_Erysipelotrichaceae_Coprobacillus
0.08_group_68	Firmicutes_Erysipelotrichia_Erysipelotrichales_Erysipelotrichaceae_Coprobacillus_Coprobacillus cateniformis	Firmicutes_Erysipelotrichia_Erysipelotrichales_Erysipelotrichaceae_Coprobacillus_Coprobacillus_cateniformis	Firmicutes_Erysipelotrichia_Erysipelotrichales_Erysipelotrichaceae_Coprobacillus_Coprobacillus_cateniformis
0.08_group_71	Firmicutes_Clostridia_Clostridiales	Firmicutes_Clostridia_Clostridiales	Firmicutes_Clostridia_Clostridiales
0.08_group_72	Firmicutes_Clostridia_Clostridiales	Firmicutes_Clostridia_Clostridiales_Lachnospiraceae	Firmicutes_Clostridia_Clostridiales_Lachnospiraceae
0.08_group_73	Firmicutes_Clostridia_Clostridiales	Firmicutes_Clostridia_Clostridiales	Firmicutes_Clostridia_Clostridiales
0.08_group_74	Proteobacteria_Betaproteobacteria_Burkholderiales_Comamonadaceae_Diaphorobacter	Proteobacteria_Betaproteobacteria_Burkholderiales_Comamonadaceae_Diaphorobacter	Proteobacteria_Betaproteobacteria_Burkholderiales_Comamonadaceae_Diaphorobacter
0.08_group_75	Firmicutes_Clostridia_Clostridiales_Ruminococcaceae	Firmicutes_Clostridia_Clostridiales_Ruminococcaceae	Firmicutes_Clostridia_Clostridiales_Ruminococcaceae
0.08_group_76	Firmicutes_Clostridia_Clostridiales_Lachnospiraceae	Firmicutes_Clostridia_Clostridiales_Lachnospiraceae	Firmicutes_Clostridia_Clostridiales_Lachnospiraceae
0.08_group_80	Actinobacteria_Actinobacteria_Coriobacteriales_Coriobacteriaceae_Asaccharobacter	Actinobacteria_Actinobacteria_Coriobacteriales_Coriobacteriaceae_Asaccharobacter	Actinobacteria_Actinobacteria_Coriobacteriales_Coriobacteriaceae_Asaccharobacter
0.08_group_81	Firmicutes_Clostridia_Clostridiales_Ruminococcaceae	Firmicutes_Clostridia_Clostridiales_Ruminococcaceae	Firmicutes_Clostridia_Clostridiales_Ruminococcaceae
0.08_group_83	Firmicutes_Clostridia_Clostridiales_Ruminococcaceae	Firmicutes_Clostridia_Clostridiales_Ruminococcaceae	Firmicutes_Clostridia_Clostridiales_Ruminococcaceae
0.08_group_84	Firmicutes_Clostridia_Clostridiales_Ruminococcaceae	Firmicutes_Clostridia_Clostridiales_Ruminococcaceae	Firmicutes_Clostridia_Clostridiales_Ruminococcaceae
0.08_group_85	Actinobacteria_Actinobacteria_Coriobacteriales_Coriobacteriaceae	Actinobacteria_Actinobacteria_Coriobacteriales_Coriobacteriaceae_Olsenella	Actinobacteria_Actinobacteria_Coriobacteriales_Coriobacteriaceae_Olsenella
0.08_group_86	Firmicutes_Clostridia_Clostridiales_Lachnospiraceae	Firmicutes_Clostridia_Clostridiales_Lachnospiraceae	Firmicutes_Clostridia_Clostridiales_Lachnospiraceae
0.08_group_87	Bacteroidetes_Sphingobacteria_Sphingobacteriales	Bacteroidetes	Bacteroidetes_Sphingobacteria_Sphingobacteriales
0.08_group_88	Firmicutes_Clostridia_Clostridiales	Firmicutes_Clostridia_Clostridiales	Firmicutes_Clostridia_Clostridiales
0.08_group_90	Firmicutes_Clostridia	Firmicutes_Clostridia_Clostridiales	Firmicutes_Clostridia_Clostridiales
0.08_group_91	Firmicutes_Clostridia_Clostridiales_Ruminococcaceae	Firmicutes_Clostridia_Clostridiales_Ruminococcaceae	Firmicutes_Clostridia_Clostridiales_Ruminococcaceae
0.08_group_92	Firmicutes_Erysipelotrichia_Erysipelotrichales_Erysipelotrichaceae_Turicibacter	Firmicutes_Erysipelotrichia_Erysipelotrichales_Erysipelotrichaceae_Turicibacter_Turicibacter_sanguinis	Firmicutes_Erysipelotrichia_Erysipelotrichales_Erysipelotrichaceae_Turicibacter_Turicibacter_sanguinis
0.08_group_93	Firmicutes_Clostridia_Clostridiales_Lachnospiraceae	Firmicutes_Clostridia_Clostridiales_Lachnospiraceae	Firmicutes_Clostridia_Clostridiales_Lachnospiraceae
0.08_group_94	Firmicutes_Clostridia_Clostridiales_Ruminococcaceae_Oscillibacter	Firmicutes_Clostridia_Clostridiales_Ruminococcaceae_Oscillibacter	Firmicutes_Clostridia_Clostridiales_Ruminococcaceae_Oscillibacter
0.08_group_95	Firmicutes_Clostridia_Clostridiales_Ruminococcaceae	Firmicutes_Clostridia_Clostridiales_Ruminococcaceae	Firmicutes_Clostridia_Clostridiales_Ruminococcaceae
0.08_group_96	Firmicutes_Clostridia_Clostridiales	Firmicutes_Clostridia_Clostridiales_Lachnospiraceae	Firmicutes_Clostridia_Clostridiales_Lachnospiraceae
0.08_group_97	Proteobacteria_Alphaproteobacteria	Proteobacteria	Proteobacteria_Alphaproteobacteria
0.08_group_98	Firmicutes_Clostridia_Clostridiales_Lachnospiraceae_Marvinbryantia	Firmicutes_Clostridia_Clostridiales_Lachnospiraceae_Marvinbryantia	Firmicutes_Clostridia_Clostridiales_Lachnospiraceae_Marvinbryantia
0.08_group_99	Firmicutes_Clostridia_Clostridiales	Firmicutes_Clostridia_Clostridiales	Firmicutes_Clostridia_Clostridiales
0.08_group_100	Firmicutes_Clostridia_Clostridiales_Lachnospiraceae	Firmicutes_Clostridia_Clostridiales_Lachnospiraceae	Firmicutes_Clostridia_Clostridiales_Lachnospiraceae
0.08_group_102	Firmicutes_Clostridia_Clostridiales_Lachnospiraceae	Firmicutes_Clostridia_Clostridiales_Lachnospiraceae	Firmicutes_Clostridia_Clostridiales_Lachnospiraceae
0.08_group_103	Firmicutes_Clostridia_Clostridiales_Ruminococcaceae_Clostridium IV	Firmicutes_Clostridia_Clostridiales_Ruminococcaceae_Clostridium IV	Firmicutes_Clostridia_Clostridiales_Ruminococcaceae_Clostridium IV
0.08_group_104	Bacteroidetes_Bacteroidia_Bacteroidales_Rikenellaceae_Alistipes	Bacteroidetes_Bacteroidia_Bacteroidales_Rikenellaceae_Alistipes	Bacteroidetes_Bacteroidia_Bacteroidales_Rikenellaceae_Alistipes
0.08_group_105	Actinobacteria_Actinobacteria_Coriobacteriales_Coriobacteriaceae	Actinobacteria_Actinobacteria_Coriobacteriales_Coriobacteriaceae	Actinobacteria_Actinobacteria_Coriobacteriales_Coriobacteriaceae
0.08_group_106	Firmicutes_Clostridia_Clostridiales	Firmicutes_Clostridia_Clostridiales_Lachnospiraceae	Firmicutes_Clostridia_Clostridiales_Lachnospiraceae
0.08_group_107	Firmicutes_Clostridia_Clostridiales_Lachnospiraceae	Firmicutes_Clostridia_Clostridiales_Lachnospiraceae	Firmicutes_Clostridia_Clostridiales_Lachnospiraceae
0.08_group_108	Firmicutes_Clostridia_Clostridiales_Clostridiaceae 1_Clostridium sensu stricto_Clostridium disporicum	Firmicutes_Clostridia_Clostridiales_Clostridiaceae 1_Clostridium sensu stricto_Clostridium_disporicum	Firmicutes_Clostridia_Clostridiales_Clostridiaceae 1_Clostridium sensu stricto_Clostridium_disporicum
0.08_group_109	Firmicutes_Clostridia_Clostridiales_Ruminococcaceae	Firmicutes_Clostridia_Clostridiales_Ruminococcaceae	Firmicutes_Clostridia_Clostridiales_Ruminococcaceae
0.08_group_110	Firmicutes_Clostridia_Clostridiales_Ruminococcaceae	Firmicutes_Clostridia_Clostridiales_Ruminococcaceae_Oscillibacter	Firmicutes_Clostridia_Clostridiales_Ruminococcaceae_Oscillibacter
0.08_group_111	Firmicutes_Clostridia_Clostridiales	Firmicutes_Clostridia_Clostridiales_Lachnospiraceae	Firmicutes_Clostridia_Clostridiales_Lachnospiraceae
0.08_group_112	Proteobacteria_Gammaproteobacteria_Xanthomonadales_Xanthomonadaceae_Stenotrophomonas	Proteobacteria_Gammaproteobacteria_Xanthomonadales_Xanthomonadaceae_Stenotrophomonas	Proteobacteria_Gammaproteobacteria_Xanthomonadales_Xanthomonadaceae_Stenotrophomonas
0.08_group_113	Bacteroidetes_Bacteroidia_Bacteroidales_Rikenellaceae_Alistipes	Bacteroidetes_Bacteroidia_Bacteroidales_Rikenellaceae_Alistipes	Bacteroidetes_Bacteroidia_Bacteroidales_Rikenellaceae_Alistipes
0.08_group_114	Firmicutes_Clostridia_Clostridiales	-	Firmicutes_Clostridia_Clostridiales
0.08_group_115	Firmicutes_Clostridia_Clostridiales	Firmicutes_Clostridia_Clostridiales	Firmicutes_Clostridia_Clostridiales
0.08_group_116	Firmicutes_Clostridia_Clostridiales_Ruminococcaceae	Firmicutes_Clostridia_Clostridiales_Ruminococcaceae	Firmicutes_Clostridia_Clostridiales_Ruminococcaceae
0.08_group_117	Proteobacteria_Gammaproteobacteria_Pseudomonadales_Moraxellaceae_Acinetobacter	Proteobacteria_Gammaproteobacteria_Pseudomonadales_Moraxellaceae_Acinetobacter	Proteobacteria_Gammaproteobacteria_Pseudomonadales_Moraxellaceae_Acinetobacter
0.08_group_118	Firmicutes_Clostridia_Clostridiales_Lachnospiraceae	Firmicutes_Clostridia_Clostridiales_Lachnospiraceae	Firmicutes_Clostridia_Clostridiales_Lachnospiraceae
0.08_group_119	Firmicutes_Clostridia_Clostridiales_Lachnospiraceae	Firmicutes_Clostridia_Clostridiales_Lachnospiraceae	Firmicutes_Clostridia_Clostridiales_Lachnospiraceae
0.08_group_120	Bacteroidetes_Bacteroidia_Bacteroidales_Rikenellaceae_Alistipes	Bacteroidetes_Bacteroidia_Bacteroidales_Rikenellaceae_Alistipes	Bacteroidetes_Bacteroidia_Bacteroidales_Rikenellaceae_Alistipes
0.08_group_121	Firmicutes_Clostridia_Clostridiales_Ruminococcaceae	Firmicutes_Clostridia_Clostridiales_Ruminococcaceae	Firmicutes_Clostridia_Clostridiales_Ruminococcaceae
0.08_group_122	Firmicutes_Bacilli_Lactobacillales_Lactobacillaceae_Lactobacillus	Firmicutes_Bacilli_Lactobacillales_Lactobacillaceae_Lactobacillus	Firmicutes_Bacilli_Lactobacillales_Lactobacillaceae_Lactobacillus
0.08_group_123	Bacteroidetes_Sphingobacteria_Sphingobacteriales	Bacteroidetes	Bacteroidetes_Sphingobacteria_Sphingobacteriales
0.08_group_124	Firmicutes_Clostridia	Firmicutes_Clostridia	Firmicutes_Clostridia
0.08_group_125	Firmicutes_Clostridia_Clostridiales_Lachnospiraceae	Firmicutes_Clostridia_Clostridiales_Lachnospiraceae	Firmicutes_Clostridia_Clostridiales_Lachnospiraceae
0.08_group_126	Bacteroidetes_Bacteroidia_Bacteroidales_Rikenellaceae_Alistipes	Bacteroidetes_Bacteroidia_Bacteroidales_Rikenellaceae_Alistipes	Bacteroidetes_Bacteroidia_Bacteroidales_Rikenellaceae_Alistipes
0.08_group_127	Firmicutes_Clostridia_Clostridiales	Firmicutes_Clostridia_Clostridiales	Firmicutes_Clostridia_Clostridiales
0.08_group_128	Firmicutes_Clostridia_Clostridiales_Lachnospiraceae	Firmicutes_Clostridia_Clostridiales_Lachnospiraceae	Firmicutes_Clostridia_Clostridiales_Lachnospiraceae
0.08_group_129	Firmicutes_Erysipelotrichia_Erysipelotrichales_Erysipelotrichaceae_Clostridium XVIII	Firmicutes_Erysipelotrichia_Erysipelotrichales_Erysipelotrichaceae_Clostridium XVIII_Clostridium_cocleatum	Firmicutes_Erysipelotrichia_Erysipelotrichales_Erysipelotrichaceae_Clostridium XVIII_Clostridium_cocleatum
0.08_group_130	Firmicutes_Clostridia_Clostridiales	Firmicutes_Clostridia_Clostridiales	Firmicutes_Clostridia_Clostridiales
0.08_group_131	Proteobacteria_Deltaproteobacteria_Desulfovibrionales_Desulfovibrionaceae_Bilophila	Proteobacteria_Deltaproteobacteria_Desulfovibrionales_Desulfovibrionaceae_Bilophila_Bilophila_wadsworthia	Proteobacteria_Deltaproteobacteria_Desulfovibrionales_Desulfovibrionaceae_Bilophila_Bilophila_wadsworthia
0.08_group_132	Firmicutes_Clostridia_Clostridiales_Ruminococcaceae	Firmicutes_Clostridia_Clostridiales_Ruminococcaceae	Firmicutes_Clostridia_Clostridiales_Ruminococcaceae
0.08_group_133	Firmicutes_Clostridia_Clostridiales	Firmicutes_Clostridia_Clostridiales_Ruminococcaceae	Firmicutes_Clostridia_Clostridiales_Ruminococcaceae
0.08_group_134	Firmicutes_Clostridia_Clostridiales_Lachnospiraceae	Firmicutes_Clostridia_Clostridiales_Lachnospiraceae	Firmicutes_Clostridia_Clostridiales_Lachnospiraceae
0.08_group_135	Firmicutes_Clostridia	Firmicutes_Clostridia_Clostridiales	Firmicutes_Clostridia_Clostridiales
0.08_group_136	Firmicutes_Clostridia_Clostridiales	Firmicutes_Clostridia_Clostridiales	Firmicutes_Clostridia_Clostridiales
0.08_group_137	Firmicutes_Clostridia_Clostridiales	Firmicutes_Clostridia_Clostridiales	Firmicutes_Clostridia_Clostridiales
0.08_group_139	Firmicutes_Clostridia_Clostridiales_Ruminococcaceae	Firmicutes_Clostridia_Clostridiales_Ruminococcaceae	Firmicutes_Clostridia_Clostridiales_Ruminococcaceae
0.08_group_140	Firmicutes_Erysipelotrichia_Erysipelotrichales_Erysipelotrichaceae_Holdemania_Holdemania filiformis	Firmicutes_Erysipelotrichia_Erysipelotrichales_Erysipelotrichaceae_Holdemania_Holdemania_filiformis	Firmicutes_Erysipelotrichia_Erysipelotrichales_Erysipelotrichaceae_Holdemania_Holdemania_filiformis
0.08_group_141	Bacteroidetes_Bacteroidia_Bacteroidales_Porphyromonadaceae_Parabacteroides	Bacteroidetes_Bacteroidia_Bacteroidales_Porphyromonadaceae_Parabacteroides_Parabacteroides_merdae	Bacteroidetes_Bacteroidia_Bacteroidales_Porphyromonadaceae_Parabacteroides_Parabacteroides_merdae
0.08_group_142	Firmicutes_Clostridia_Clostridiales_Lachnospiraceae	Firmicutes_Clostridia_Clostridiales_Lachnospiraceae	Firmicutes_Clostridia_Clostridiales_Lachnospiraceae
0.08_group_143	Firmicutes_Clostridia_Clostridiales	Firmicutes_Clostridia_Clostridiales	Firmicutes_Clostridia_Clostridiales
0.08_group_144	Bacteroidetes_Sphingobacteria_Sphingobacteriales	Bacteroidetes	Bacteroidetes_Sphingobacteria_Sphingobacteriales
0.08_group_145	Deferribacteres_Deferribacteres_Deferribacterales_Deferribacteraceae_Mucispirillum	Deferribacteres_Deferribacteres_Deferribacterales_Deferribacteraceae_Mucispirillum_Mucispirillum_schaedleri	Deferribacteres_Deferribacteres_Deferribacterales_Deferribacteraceae_Mucispirillum_Mucispirillum_schaedleri
0.08_group_146	Firmicutes_Clostridia_Clostridiales	Firmicutes_Clostridia_Clostridiales	Firmicutes_Clostridia_Clostridiales
0.08_group_147	Firmicutes_Bacilli_Lactobacillales_Lactobacillaceae_Lactobacillus	Firmicutes_Bacilli_Lactobacillales_Lactobacillaceae_Lactobacillus_Lactobacillus_murinus	Firmicutes_Bacilli_Lactobacillales_Lactobacillaceae_Lactobacillus_Lactobacillus_murinus
0.08_group_148	Firmicutes_Clostridia_Clostridiales_Lachnospiraceae	Firmicutes_Clostridia_Clostridiales_Lachnospiraceae	Firmicutes_Clostridia_Clostridiales_Lachnospiraceae
0.08_group_149	Firmicutes_Bacilli_Lactobacillales_Lactobacillaceae_Lactobacillus	Firmicutes_Bacilli_Lactobacillales_Lactobacillaceae_Lactobacillus_Lactobacillus_reuteri	Firmicutes_Bacilli_Lactobacillales_Lactobacillaceae_Lactobacillus_Lactobacillus_reuteri
0.08_group_150	Firmicutes_Clostridia_Clostridiales_Lachnospiraceae	Firmicutes_Clostridia_Clostridiales_Lachnospiraceae	Firmicutes_Clostridia_Clostridiales_Lachnospiraceae
0.08_group_151	Firmicutes_Clostridia_Clostridiales_Lachnospiraceae	Firmicutes_Clostridia_Clostridiales_Lachnospiraceae	Firmicutes_Clostridia_Clostridiales_Lachnospiraceae
0.08_group_152	Firmicutes_Clostridia_Clostridiales_Ruminococcaceae	Firmicutes_Clostridia_Clostridiales_Ruminococcaceae_Anaerotruncus	Firmicutes_Clostridia_Clostridiales_Ruminococcaceae_Anaerotruncus
0.08_group_153	Firmicutes_Clostridia_Clostridiales_Lachnospiraceae	Firmicutes_Clostridia_Clostridiales_Lachnospiraceae	Firmicutes_Clostridia_Clostridiales_Lachnospiraceae
0.08_group_154	Firmicutes_Clostridia_Clostridiales_Lachnospiraceae_Butyrivibrio	Firmicutes_Clostridia_Clostridiales_Lachnospiraceae_Butyrivibrio	Firmicutes_Clostridia_Clostridiales_Lachnospiraceae_Butyrivibrio
0.08_group_155	Bacteroidetes_Bacteroidia_Bacteroidales	Bacteroidetes	Bacteroidetes_Bacteroidia_Bacteroidales
0.08_group_156	Firmicutes_Clostridia_Clostridiales	Firmicutes_Clostridia_Clostridiales	Firmicutes_Clostridia_Clostridiales
0.08_group_157	Bacteroidetes_Bacteroidia_Bacteroidales_Porphyromonadaceae	-	Bacteroidetes_Bacteroidia_Bacteroidales_Porphyromonadaceae
0.08_group_158	Firmicutes_Clostridia_Clostridiales_Lachnospiraceae	Firmicutes_Clostridia_Clostridiales_Lachnospiraceae	Firmicutes_Clostridia_Clostridiales_Lachnospiraceae
0.08_group_159	Firmicutes_Clostridia_Clostridiales_Ruminococcaceae	Firmicutes_Clostridia_Clostridiales_Ruminococcaceae	Firmicutes_Clostridia_Clostridiales_Ruminococcaceae
0.08_group_160	Verrucomicrobia_Verrucomicrobiae_Verrucomicrobiales_Verrucomicrobiaceae_Akkermansia	Verrucomicrobia_Verrucomicrobiae_Verrucomicrobiales_Verrucomicrobiaceae_Akkermansia_Akkermansia_muciniphila	Verrucomicrobia_Verrucomicrobiae_Verrucomicrobiales_Verrucomicrobiaceae_Akkermansia_Akkermansia_muciniphila
0.08_group_161	Firmicutes_Clostridia_Clostridiales	Firmicutes_Clostridia_Clostridiales	Firmicutes_Clostridia_Clostridiales
0.08_group_162	Firmicutes_Clostridia_Clostridiales_Lachnospiraceae	Firmicutes_Clostridia_Clostridiales_Lachnospiraceae	Firmicutes_Clostridia_Clostridiales_Lachnospiraceae
0.08_group_163	Firmicutes_Clostridia_Clostridiales_Lachnospiraceae	Firmicutes_Clostridia_Clostridiales_Lachnospiraceae	Firmicutes_Clostridia_Clostridiales_Lachnospiraceae
0.08_group_164	Firmicutes_Clostridia_Clostridiales_Lachnospiraceae	Firmicutes_Clostridia_Clostridiales_Lachnospiraceae	Firmicutes_Clostridia_Clostridiales_Lachnospiraceae
0.08_group_165	Proteobacteria_Betaproteobacteria_Burkholderiales_Sutterellaceae_Parasutterella	Proteobacteria_Betaproteobacteria_Burkholderiales_Sutterellaceae_Parasutterella_Parasutterella_excrementihominis	Proteobacteria_Betaproteobacteria_Burkholderiales_Sutterellaceae_Parasutterella_Parasutterella_excrementihominis
0.08_group_166	Firmicutes_Clostridia_Clostridiales	Firmicutes_Clostridia_Clostridiales	Firmicutes_Clostridia_Clostridiales
0.08_group_167	Proteobacteria_Alphaproteobacteria_Rhizobiales_Bradyrhizobiaceae	Proteobacteria_Alphaproteobacteria_Rhizobiales_Bradyrhizobiaceae	Proteobacteria_Alphaproteobacteria_Rhizobiales_Bradyrhizobiaceae
0.08_group_168	Bacteroidetes_Bacteroidia_Bacteroidales	Bacteroidetes	Bacteroidetes_Bacteroidia_Bacteroidales
0.08_group_169	Firmicutes_Clostridia_Clostridiales	Firmicutes_Clostridia_Clostridiales	Firmicutes_Clostridia_Clostridiales
0.08_group_170	Bacteroidetes_Bacteroidia_Bacteroidales_Porphyromonadaceae	Bacteroidetes_Bacteroidia_Bacteroidales	Bacteroidetes_Bacteroidia_Bacteroidales_Porphyromonadaceae
0.08_group_171	Firmicutes_Clostridia_Clostridiales_Ruminococcaceae	Firmicutes_Clostridia_Clostridiales_Ruminococcaceae	Firmicutes_Clostridia_Clostridiales_Ruminococcaceae
0.08_group_172	Firmicutes_Clostridia_Clostridiales_Lachnospiraceae	Firmicutes_Clostridia_Clostridiales_Lachnospiraceae	Firmicutes_Clostridia_Clostridiales_Lachnospiraceae
0.08_group_173	Firmicutes_Clostridia_Clostridiales_Lachnospiraceae	Firmicutes_Clostridia_Clostridiales_Lachnospiraceae	Firmicutes_Clostridia_Clostridiales_Lachnospiraceae
0.08_group_174	Actinobacteria_Actinobacteria_Coriobacteriales_Coriobacteriaceae	Actinobacteria_Actinobacteria_Coriobacteriales_Coriobacteriaceae_Enterorhabdus	Actinobacteria_Actinobacteria_Coriobacteriales_Coriobacteriaceae_Enterorhabdus
0.08_group_175	Bacteroidetes_Bacteroidia_Bacteroidales_Prevotellaceae	Bacteroidetes_Bacteroidia_Bacteroidales_Prevotellaceae	Bacteroidetes_Bacteroidia_Bacteroidales_Prevotellaceae
0.08_group_176	Firmicutes_Clostridia_Clostridiales	Firmicutes_Clostridia_Clostridiales_Lachnospiraceae	Firmicutes_Clostridia_Clostridiales_Lachnospiraceae
0.08_group_177	Firmicutes_Clostridia_Clostridiales_Lachnospiraceae_Marvinbryantia	Firmicutes_Clostridia_Clostridiales_Lachnospiraceae_Marvinbryantia	Firmicutes_Clostridia_Clostridiales_Lachnospiraceae_Marvinbryantia
0.08_group_178	Firmicutes_Clostridia_Clostridiales	Firmicutes_Clostridia_Clostridiales_Clostridiales_Incertae Sedis XIII	Firmicutes_Clostridia_Clostridiales_Clostridiales_Incertae Sedis XIII
0.08_group_179	Firmicutes_Clostridia_Clostridiales_Ruminococcaceae	Firmicutes_Clostridia_Clostridiales_Ruminococcaceae	Firmicutes_Clostridia_Clostridiales_Ruminococcaceae
0.08_group_180	Firmicutes_Clostridia_Clostridiales_Clostridiales_Incertae Sedis XIII	Firmicutes_Clostridia_Clostridiales_Clostridiales_Incertae Sedis XIII_Anaerovorax	Firmicutes_Clostridia_Clostridiales_Clostridiales_Incertae Sedis XIII_Anaerovorax
0.08_group_181	Firmicutes_Clostridia_Clostridiales	Firmicutes_Clostridia_Clostridiales	Firmicutes_Clostridia_Clostridiales
0.08_group_182	Firmicutes_Clostridia_Clostridiales	Firmicutes_Clostridia_Clostridiales	Firmicutes_Clostridia_Clostridiales
0.08_group_183	Bacteroidetes_Bacteroidia_Bacteroidales	Bacteroidetes_Bacteroidia_Bacteroidales	Bacteroidetes_Bacteroidia_Bacteroidales
0.08_group_184	Bacteroidetes_Bacteroidia_Bacteroidales_Porphyromonadaceae	Bacteroidetes	Bacteroidetes_Bacteroidia_Bacteroidales_Porphyromonadaceae
0.08_group_185	Firmicutes_Clostridia_Clostridiales	Firmicutes	Firmicutes_Clostridia_Clostridiales
0.08_group_186	Firmicutes_Clostridia_Clostridiales_Ruminococcaceae	Firmicutes_Clostridia_Clostridiales_Ruminococcaceae_Pseudoflavonifractor	Firmicutes_Clostridia_Clostridiales_Ruminococcaceae_Pseudoflavonifractor
0.08_group_187	Firmicutes_Clostridia_Clostridiales_Lachnospiraceae	Firmicutes_Clostridia_Clostridiales_Lachnospiraceae	Firmicutes_Clostridia_Clostridiales_Lachnospiraceae
0.08_group_188	Firmicutes_Clostridia_Clostridiales_Lachnospiraceae	Firmicutes_Clostridia_Clostridiales_Lachnospiraceae	Firmicutes_Clostridia_Clostridiales_Lachnospiraceae
0.08_group_189	Firmicutes_Clostridia_Clostridiales_Lachnospiraceae	Firmicutes_Clostridia_Clostridiales_Lachnospiraceae	Firmicutes_Clostridia_Clostridiales_Lachnospiraceae
0.08_group_190	Firmicutes_Clostridia_Clostridiales_Lachnospiraceae	Firmicutes_Clostridia_Clostridiales_Lachnospiraceae	Firmicutes_Clostridia_Clostridiales_Lachnospiraceae
0.08_group_191	TM7__TM7_genera_incertae sedis	TM7_TM7_genera_incertae_sedis	TM7__TM7_genera_incertae sedis
0.08_group_192	Firmicutes_Clostridia_Clostridiales_Lachnospiraceae	-	Firmicutes_Clostridia_Clostridiales_Lachnospiraceae
0.08_group_193	Firmicutes_Clostridia_Clostridiales	Firmicutes_Clostridia_Clostridiales	Firmicutes_Clostridia_Clostridiales
0.08_group_194	Firmicutes_Clostridia_Clostridiales_Lachnospiraceae	Firmicutes_Clostridia_Clostridiales_Lachnospiraceae	Firmicutes_Clostridia_Clostridiales_Lachnospiraceae
0.08_group_195	Firmicutes_Clostridia_Clostridiales_Lachnospiraceae	Firmicutes_Clostridia_Clostridiales_Lachnospiraceae	Firmicutes_Clostridia_Clostridiales_Lachnospiraceae
0.08_group_196	Firmicutes_Clostridia_Clostridiales_Ruminococcaceae	Firmicutes_Clostridia_Clostridiales_Ruminococcaceae	Firmicutes_Clostridia_Clostridiales_Ruminococcaceae
0.08_group_197	Firmicutes_Clostridia_Clostridiales_Lachnospiraceae	Firmicutes_Clostridia_Clostridiales_Lachnospiraceae	Firmicutes_Clostridia_Clostridiales_Lachnospiraceae
0.08_group_198	Bacteroidetes_Bacteroidia_Bacteroidales	Bacteroidetes	Bacteroidetes_Bacteroidia_Bacteroidales
0.08_group_199	Firmicutes_Clostridia_Clostridiales	Firmicutes_Clostridia_Clostridiales_Lachnospiraceae	Firmicutes_Clostridia_Clostridiales_Lachnospiraceae
0.08_group_200	Firmicutes_Clostridia_Clostridiales_Ruminococcaceae	Firmicutes_Clostridia_Clostridiales_Ruminococcaceae	Firmicutes_Clostridia_Clostridiales_Ruminococcaceae
0.08_group_201	Firmicutes_Clostridia_Clostridiales_Lachnospiraceae	Firmicutes_Clostridia_Clostridiales_Lachnospiraceae	Firmicutes_Clostridia_Clostridiales_Lachnospiraceae
0.08_group_202	Firmicutes_Clostridia_Clostridiales	Firmicutes_Clostridia_Clostridiales_Lachnospiraceae	Firmicutes_Clostridia_Clostridiales_Lachnospiraceae
0.08_group_203	Firmicutes_Clostridia_Clostridiales_Ruminococcaceae	Firmicutes_Clostridia_Clostridiales_Ruminococcaceae	Firmicutes_Clostridia_Clostridiales_Ruminococcaceae
0.08_group_206	Firmicutes_Clostridia_Clostridiales_Lachnospiraceae_Clostridium XlVb	Firmicutes_Clostridia_Clostridiales_Lachnospiraceae_Clostridium XlVb	Firmicutes_Clostridia_Clostridiales_Lachnospiraceae_Clostridium XlVb
0.08_group_207	Firmicutes_Clostridia_Clostridiales_Lachnospiraceae_Clostridium XlVb	Firmicutes_Clostridia_Clostridiales_Lachnospiraceae_Clostridium XlVb	Firmicutes_Clostridia_Clostridiales_Lachnospiraceae_Clostridium XlVb
0.08_group_208	Firmicutes_Clostridia_Clostridiales_Lachnospiraceae	Firmicutes_Clostridia_Clostridiales_Lachnospiraceae	Firmicutes_Clostridia_Clostridiales_Lachnospiraceae
0.08_group_209	Firmicutes_Clostridia_Clostridiales_Lachnospiraceae	Firmicutes_Clostridia_Clostridiales_Lachnospiraceae	Firmicutes_Clostridia_Clostridiales_Lachnospiraceae
0.08_group_210	Actinobacteria_Actinobacteria_Coriobacteriales_Coriobacteriaceae_Enterorhabdus	Actinobacteria_Actinobacteria_Coriobacteriales_Coriobacteriaceae_Enterorhabdus_Enterorhabdus_caecimuris	Actinobacteria_Actinobacteria_Coriobacteriales_Coriobacteriaceae_Enterorhabdus_Enterorhabdus_caecimuris
0.08_group_211	Bacteroidetes_Bacteroidia_Bacteroidales_Bacteroidaceae_Bacteroides	Bacteroidetes_Bacteroidia_Bacteroidales_Bacteroidaceae_Bacteroides_Bacteroides_vulgatus	Bacteroidetes_Bacteroidia_Bacteroidales_Bacteroidaceae_Bacteroides_Bacteroides_vulgatus
0.08_group_212	Firmicutes_Clostridia_Clostridiales	Firmicutes_Clostridia_Clostridiales	Firmicutes_Clostridia_Clostridiales
0.08_group_213	Firmicutes_Clostridia_Clostridiales	Firmicutes_Clostridia_Clostridiales	Firmicutes_Clostridia_Clostridiales
0.08_group_214	Firmicutes_Clostridia_Clostridiales_Lachnospiraceae	Firmicutes_Clostridia_Clostridiales_Lachnospiraceae	Firmicutes_Clostridia_Clostridiales_Lachnospiraceae
0.08_group_215	Firmicutes_Clostridia_Clostridiales	Firmicutes_Clostridia_Clostridiales_Lachnospiraceae	Firmicutes_Clostridia_Clostridiales_Lachnospiraceae
0.08_group_216	Firmicutes_Clostridia_Clostridiales_Lachnospiraceae	Firmicutes_Clostridia_Clostridiales_Lachnospiraceae	Firmicutes_Clostridia_Clostridiales_Lachnospiraceae
0.08_group_217	Firmicutes_Clostridia_Clostridiales	Firmicutes_Clostridia_Clostridiales	Firmicutes_Clostridia_Clostridiales
0.08_group_218	Firmicutes_Clostridia_Clostridiales_Ruminococcaceae_Oscillibacter	Firmicutes_Clostridia_Clostridiales_Ruminococcaceae_Oscillibacter	Firmicutes_Clostridia_Clostridiales_Ruminococcaceae_Oscillibacter
0.08_group_219	Bacteroidetes_Bacteroidia_Bacteroidales_Rikenellaceae_Alistipes	Bacteroidetes_Bacteroidia_Bacteroidales_Rikenellaceae_Alistipes_Alistipes_finegoldii	Bacteroidetes_Bacteroidia_Bacteroidales_Rikenellaceae_Alistipes_Alistipes_finegoldii
0.08_group_220	Actinobacteria_Actinobacteria_Coriobacteriales_Coriobacteriaceae	Actinobacteria_Actinobacteria_Coriobacteriales_Coriobacteriaceae	Actinobacteria_Actinobacteria_Coriobacteriales_Coriobacteriaceae
0.08_group_221	Firmicutes_Clostridia_Clostridiales	Firmicutes_Clostridia_Clostridiales	Firmicutes_Clostridia_Clostridiales
0.08_group_222	Firmicutes_Clostridia_Clostridiales	Firmicutes_Clostridia_Clostridiales_Lachnospiraceae	Firmicutes_Clostridia_Clostridiales_Lachnospiraceae
0.08_group_223	Firmicutes_Clostridia_Clostridiales_Lachnospiraceae	Firmicutes_Clostridia_Clostridiales_Lachnospiraceae	Firmicutes_Clostridia_Clostridiales_Lachnospiraceae
0.08_group_224	Firmicutes_Clostridia_Clostridiales	Firmicutes_Clostridia_Clostridiales	Firmicutes_Clostridia_Clostridiales
0.08_group_225	Firmicutes_Clostridia_Clostridiales_Ruminococcaceae	Firmicutes_Clostridia_Clostridiales_Ruminococcaceae	Firmicutes_Clostridia_Clostridiales_Ruminococcaceae
0.08_group_226	Firmicutes_Clostridia_Clostridiales_Ruminococcaceae	Firmicutes_Clostridia_Clostridiales_Ruminococcaceae	Firmicutes_Clostridia_Clostridiales_Ruminococcaceae
0.08_group_227	Bacteroidetes_Bacteroidia_Bacteroidales_Bacteroidaceae_Bacteroides	Bacteroidetes_Bacteroidia_Bacteroidales_Bacteroidaceae_Bacteroides_Bacteroides_intestinalis	Bacteroidetes_Bacteroidia_Bacteroidales_Bacteroidaceae_Bacteroides_Bacteroides_intestinalis
0.08_group_228	Firmicutes_Clostridia_Clostridiales_Ruminococcaceae	Firmicutes_Clostridia_Clostridiales_Ruminococcaceae_Oscillibacter	Firmicutes_Clostridia_Clostridiales_Ruminococcaceae_Oscillibacter
0.08_group_229	Firmicutes_Clostridia_Clostridiales	Firmicutes_Clostridia_Clostridiales	Firmicutes_Clostridia_Clostridiales
0.08_group_230	Firmicutes_Clostridia_Clostridiales	Firmicutes_Clostridia_Clostridiales	Firmicutes_Clostridia_Clostridiales
0.08_group_231	Firmicutes_Clostridia_Clostridiales	Firmicutes_Clostridia_Clostridiales_Lachnospiraceae	Firmicutes_Clostridia_Clostridiales_Lachnospiraceae
0.08_group_232	Firmicutes_Clostridia_Clostridiales_Lachnospiraceae	Firmicutes_Clostridia_Clostridiales_Lachnospiraceae	Firmicutes_Clostridia_Clostridiales_Lachnospiraceae
0.08_group_233	Firmicutes_Clostridia_Clostridiales_Ruminococcaceae	Firmicutes_Clostridia_Clostridiales_Ruminococcaceae_Anaerotruncus	Firmicutes_Clostridia_Clostridiales_Ruminococcaceae_Anaerotruncus
0.08_group_234	Firmicutes_Clostridia_Clostridiales_Lachnospiraceae	Firmicutes	Firmicutes_Clostridia_Clostridiales_Lachnospiraceae
0.08_group_235	Firmicutes_Clostridia_Clostridiales_Lachnospiraceae	Firmicutes_Clostridia_Clostridiales_Lachnospiraceae	Firmicutes_Clostridia_Clostridiales_Lachnospiraceae
0.08_group_236	Firmicutes_Clostridia_Clostridiales_Ruminococcaceae	Firmicutes_Clostridia_Clostridiales_Ruminococcaceae	Firmicutes_Clostridia_Clostridiales_Ruminococcaceae
0.08_group_237	Firmicutes_Erysipelotrichia_Erysipelotrichales_Erysipelotrichaceae	Firmicutes	Firmicutes_Erysipelotrichia_Erysipelotrichales_Erysipelotrichaceae
0.08_group_238	Firmicutes_Clostridia_Clostridiales_Ruminococcaceae	Firmicutes_Clostridia_Clostridiales_Ruminococcaceae	Firmicutes_Clostridia_Clostridiales_Ruminococcaceae
0.08_group_239	Bacteroidetes_Bacteroidia_Bacteroidales_Porphyromonadaceae_Parabacteroides	Bacteroidetes_Bacteroidia_Bacteroidales_Porphyromonadaceae_Parabacteroides_Parabacteroides_goldsteinii	Bacteroidetes_Bacteroidia_Bacteroidales_Porphyromonadaceae_Parabacteroides_Parabacteroides_goldsteinii
0.08_group_240	Firmicutes_Clostridia_Clostridiales	Firmicutes_Clostridia_Clostridiales	Firmicutes_Clostridia_Clostridiales
0.08_group_241	Firmicutes_Clostridia_Clostridiales_Lachnospiraceae	Firmicutes_Clostridia_Clostridiales_Lachnospiraceae	Firmicutes_Clostridia_Clostridiales_Lachnospiraceae
0.08_group_242	Firmicutes_Clostridia_Clostridiales_Lachnospiraceae	Firmicutes_Clostridia_Clostridiales_Lachnospiraceae	Firmicutes_Clostridia_Clostridiales_Lachnospiraceae
0.08_group_243	Firmicutes_Clostridia_Clostridiales_Lachnospiraceae_Clostridium XlVb	Firmicutes_Clostridia_Clostridiales_Lachnospiraceae_Clostridium XlVb	Firmicutes_Clostridia_Clostridiales_Lachnospiraceae_Clostridium XlVb
0.08_group_244	Firmicutes_Clostridia_Clostridiales	Firmicutes_Clostridia_Clostridiales_Clostridiales_Incertae Sedis XIII	Firmicutes_Clostridia_Clostridiales_Clostridiales_Incertae Sedis XIII
0.08_group_245	Firmicutes_Clostridia_Clostridiales_Lachnospiraceae	Firmicutes_Clostridia_Clostridiales_Lachnospiraceae	Firmicutes_Clostridia_Clostridiales_Lachnospiraceae
0.08_group_246	Firmicutes_Bacilli_Lactobacillales_Lactobacillaceae_Lactobacillus	Firmicutes_Bacilli_Lactobacillales_Lactobacillaceae_Lactobacillus_Lactobacillus_intestinalis	Firmicutes_Bacilli_Lactobacillales_Lactobacillaceae_Lactobacillus_Lactobacillus_intestinalis
0.08_group_247	Firmicutes_Clostridia_Clostridiales_Ruminococcaceae_Butyricicoccus	Firmicutes_Clostridia_Clostridiales_Ruminococcaceae_Butyricicoccus	Firmicutes_Clostridia_Clostridiales_Ruminococcaceae_Butyricicoccus
0.08_group_248	Firmicutes_Clostridia_Clostridiales	Firmicutes_Clostridia_Clostridiales	Firmicutes_Clostridia_Clostridiales
0.08_group_249	Firmicutes_Clostridia_Clostridiales	Firmicutes_Clostridia_Clostridiales	Firmicutes_Clostridia_Clostridiales
0.08_group_250	Firmicutes_Clostridia_Clostridiales_Ruminococcaceae	Firmicutes_Clostridia_Clostridiales_Ruminococcaceae_Oscillibacter	Firmicutes_Clostridia_Clostridiales_Ruminococcaceae_Oscillibacter
0.08_group_251	Firmicutes_Clostridia	Firmicutes_Clostridia_Clostridiales	Firmicutes_Clostridia_Clostridiales
0.08_group_252	Firmicutes_Clostridia_Clostridiales_Lachnospiraceae	Firmicutes_Clostridia_Clostridiales_Lachnospiraceae	Firmicutes_Clostridia_Clostridiales_Lachnospiraceae
0.08_group_253	Firmicutes_Clostridia_Clostridiales_Ruminococcaceae	Firmicutes_Clostridia_Clostridiales_Ruminococcaceae	Firmicutes_Clostridia_Clostridiales_Ruminococcaceae
0.08_group_254	Bacteroidetes_Bacteroidia_Bacteroidales_Porphyromonadaceae_Odoribacter	Bacteroidetes_Bacteroidia_Bacteroidales_Porphyromonadaceae_Odoribacter	Bacteroidetes_Bacteroidia_Bacteroidales_Porphyromonadaceae_Odoribacter
0.08_group_255	Firmicutes_Clostridia_Clostridiales_Lachnospiraceae	Firmicutes_Clostridia_Clostridiales_Lachnospiraceae	Firmicutes_Clostridia_Clostridiales_Lachnospiraceae
0.08_group_256	Firmicutes_Clostridia_Clostridiales	Firmicutes_Clostridia_Clostridiales	Firmicutes_Clostridia_Clostridiales
0.08_group_257	Firmicutes_Clostridia_Clostridiales_Lachnospiraceae	Firmicutes_Clostridia_Clostridiales	Firmicutes_Clostridia_Clostridiales_Lachnospiraceae
0.08_group_258	Firmicutes_Clostridia_Clostridiales_Ruminococcaceae	Firmicutes_Clostridia_Clostridiales_Ruminococcaceae	Firmicutes_Clostridia_Clostridiales_Ruminococcaceae
0.08_group_259	Firmicutes_Clostridia_Clostridiales_Lachnospiraceae	Firmicutes_Clostridia_Clostridiales_Lachnospiraceae	Firmicutes_Clostridia_Clostridiales_Lachnospiraceae
0.08_group_260	Bacteroidetes_Bacteroidia_Bacteroidales_Rikenellaceae_Alistipes	Bacteroidetes_Bacteroidia_Bacteroidales_Rikenellaceae_Alistipes	Bacteroidetes_Bacteroidia_Bacteroidales_Rikenellaceae_Alistipes
0.08_group_261	Firmicutes_Clostridia_Clostridiales_Lachnospiraceae	Firmicutes_Clostridia_Clostridiales_Lachnospiraceae	Firmicutes_Clostridia_Clostridiales_Lachnospiraceae
0.08_group_262	Bacteroidetes_Bacteroidia_Bacteroidales	Bacteroidetes	Bacteroidetes_Bacteroidia_Bacteroidales
0.08_group_263	Firmicutes_Clostridia_Clostridiales_Ruminococcaceae	Firmicutes_Clostridia_Clostridiales_Ruminococcaceae	Firmicutes_Clostridia_Clostridiales_Ruminococcaceae
0.08_group_264	Firmicutes_Clostridia_Clostridiales	Firmicutes_Clostridia_Clostridiales	Firmicutes_Clostridia_Clostridiales
0.08_group_265	Firmicutes_Clostridia_Clostridiales	Firmicutes_Clostridia_Clostridiales_Ruminococcaceae_Oscillibacter	Firmicutes_Clostridia_Clostridiales_Ruminococcaceae_Oscillibacter
0.08_group_266	Bacteroidetes_Bacteroidia_Bacteroidales_Bacteroidaceae_Bacteroides	Bacteroidetes_Bacteroidia_Bacteroidales_Bacteroidaceae_Bacteroides_Bacteroides_acidifaciens	Bacteroidetes_Bacteroidia_Bacteroidales_Bacteroidaceae_Bacteroides_Bacteroides_acidifaciens
0.08_group_267	Firmicutes_Clostridia_Clostridiales_Ruminococcaceae	Firmicutes_Clostridia_Clostridiales_Ruminococcaceae	Firmicutes_Clostridia_Clostridiales_Ruminococcaceae
0.08_group_268	Firmicutes_Clostridia_Clostridiales	Firmicutes_Clostridia_Clostridiales_Ruminococcaceae	Firmicutes_Clostridia_Clostridiales_Ruminococcaceae
0.08_group_269	Firmicutes_Clostridia_Clostridiales_Ruminococcaceae_Oscillibacter	Firmicutes_Clostridia_Clostridiales_Ruminococcaceae_Oscillibacter	Firmicutes_Clostridia_Clostridiales_Ruminococcaceae_Oscillibacter
0.08_group_270	Firmicutes_Clostridia_Clostridiales	Firmicutes_Clostridia_Clostridiales	Firmicutes_Clostridia_Clostridiales
0.08_group_271	Firmicutes_Clostridia_Clostridiales	Firmicutes	Firmicutes_Clostridia_Clostridiales
0.08_group_272	Firmicutes_Clostridia_Clostridiales_Lachnospiraceae	Firmicutes_Clostridia_Clostridiales_Lachnospiraceae	Firmicutes_Clostridia_Clostridiales_Lachnospiraceae
0.08_group_273	Bacteroidetes_Flavobacteria_Flavobacteriales_Flavobacteriaceae	Bacteroidetes_Flavobacteria_Flavobacteriales_Flavobacteriaceae_Cloacibacterium	Bacteroidetes_Flavobacteria_Flavobacteriales_Flavobacteriaceae_Cloacibacterium
0.08_group_274	Firmicutes_Clostridia_Clostridiales_Lachnospiraceae	Firmicutes_Clostridia_Clostridiales_Lachnospiraceae	Firmicutes_Clostridia_Clostridiales_Lachnospiraceae
0.08_group_275	Firmicutes_Clostridia_Clostridiales_Ruminococcaceae	Firmicutes_Clostridia_Clostridiales_Ruminococcaceae	Firmicutes_Clostridia_Clostridiales_Ruminococcaceae
0.08_group_276	Firmicutes_Clostridia_Clostridiales_Ruminococcaceae	Firmicutes_Clostridia_Clostridiales_Ruminococcaceae	Firmicutes_Clostridia_Clostridiales_Ruminococcaceae
0.08_group_277	Firmicutes_Clostridia_Clostridiales_Lachnospiraceae	Firmicutes_Clostridia_Clostridiales_Lachnospiraceae	Firmicutes_Clostridia_Clostridiales_Lachnospiraceae
0.08_group_278	Firmicutes_Clostridia_Clostridiales_Ruminococcaceae	Firmicutes_Clostridia_Clostridiales_Ruminococcaceae	Firmicutes_Clostridia_Clostridiales_Ruminococcaceae
0.08_group_279	Firmicutes_Clostridia_Clostridiales	Firmicutes_Clostridia_Clostridiales	Firmicutes_Clostridia_Clostridiales
0.08_group_280	Firmicutes_Clostridia_Clostridiales	Firmicutes_Clostridia_Clostridiales_Ruminococcaceae	Firmicutes_Clostridia_Clostridiales_Ruminococcaceae
0.08_group_281	Firmicutes_Clostridia_Clostridiales_Lachnospiraceae	Firmicutes_Clostridia_Clostridiales_Lachnospiraceae	Firmicutes_Clostridia_Clostridiales_Lachnospiraceae
0.08_group_282	Actinobacteria_Actinobacteria_Coriobacteriales_Coriobacteriaceae	Actinobacteria_Actinobacteria_Coriobacteriales_Coriobacteriaceae	Actinobacteria_Actinobacteria_Coriobacteriales_Coriobacteriaceae
0.08_group_283	Firmicutes_Clostridia_Clostridiales	Firmicutes_Clostridia_Clostridiales	Firmicutes_Clostridia_Clostridiales
0.08_group_284	Firmicutes_Clostridia_Clostridiales_Lachnospiraceae	Firmicutes_Clostridia_Clostridiales_Lachnospiraceae	Firmicutes_Clostridia_Clostridiales_Lachnospiraceae
0.08_group_285	Firmicutes_Clostridia_Clostridiales_Lachnospiraceae	Firmicutes_Clostridia_Clostridiales_Lachnospiraceae_Lachnospiracea_incertae_sedis	Firmicutes_Clostridia_Clostridiales_Lachnospiraceae_Lachnospiracea_incertae_sedis
0.08_group_286	Firmicutes_Clostridia_Clostridiales	Firmicutes_Clostridia_Clostridiales	Firmicutes_Clostridia_Clostridiales
